# Supplementary material for: Intra-industry peer effect in corporate environmental information disclosure: Evidence from China
Source: PLoS One. 2022 Sep 22;17(9):e0274787. doi: 10.1371/journal.pone.0274787 (PMC9499266; doi:10.1371/journal.pone.0274787)
Supplement: S1 Data — (XLSX) [file pone.0274787.s001.xlsx]

## Sheet: Sheet1
company id	year	industry code	edi	size	lev	cr	roa	tobin q	growth	big4	opin	age	press	state-holding or non-state_holding	large or small	high-performance or low-performance	baedi	saedi	haedi	laedi
12	2015	C30	12	23.4959	0.511696	11.0803	0.034983	1.91822	-0.000161	1	0	1	0.054185	0	1	1	9.65625	4.96875	6.59375	8.03125
12	2016	C30	13	23.5565	0.525907	15.4479	0.046902	1.63129	0.068861	1	0	1	0.07615	0	1	1	10.3636	5.32258	7.34375	8.5
12	2017	C30	15	23.719	0.55057	14.8415	0.042418	1.40204	0.084987	0	0	1	0.054802	0	1	1	11.6667	6.90323	10.3438	8.375
12	2018	C30	16	23.6677	0.505634	14.8078	0.024705	1.0042	-0.082598	0	0	1	0.064079	0	1	0	13.875	8.875	13.4848	9.12903
12	2019	C30	17	23.6136	0.457957	15.0051	0.03079	1.13886	0.013325	0	0	1	0.047794	0	1	0	14.1613	8.6129	13.4688	9.16667
19	2015	C15	4	20.8186	0.09743	19.0893	-0.040511	4.45204	0.02914	0	0	1	0.054185	1	0	0	8.26667	7.76923	7.4	8.76923
19	2016	C15	4	20.9056	0.109292	19.0893	0.076489	5.60933	-0.391495	0	0	1	0.07615	1	0	1	8.625	7.71429	8.66667	7.73333
19	2017	C15	4	20.8186	0.100181	19.0893	-0.057225		-0.081785	0	0	1	0.054802	1	0	0	11.5625	10.1429	10.8125	11
19	2018	C15	12	22.5951	0.329474	63.793	0.049599	1.21406	4.19063	0	0	1	0.064079	1	1	0	12.8	12.75	12.9375	12.6
19	2019	F51	12	22.6402	0.31758	63.793	0.056755	1.11935	0.326245	0	0	1	0.047794	1	1	1
27	2015	D44	12	24.7837	0.571741	47.8246	0.035436	1.08757	-0.230374	1	0	1	0.054185	1	1	0	11.7333	9	11.0667	9.76923
27	2016	D44	12	24.8341	0.592068	47.8246	0.023112	1.03957	-0.250953	1	0	1	0.07615	1	1	0	13.0769	10.4286	11.7143	11.6923
27	2017	D44	15	25.0671	0.679887	47.8246	0.010942	0.990965	0.193976	1	0	1	0.054802	1	1	1	14.3846	12.2143	14.6154	12
27	2018	D44	16	25.1659	0.676944	47.8246	0.008421	0.921597	0.399237	1	0	1	0.064079	1	1	0	16.6154	14.4286	14.7143	16.3077
27	2019	D44	16	25.2876	0.650566	47.8246	0.019031	0.90672	-0.066176	1	0	1	0.047794	1	1	0	16.1538	14.4286	14.8571	15.6923
60	2015	C32	14	23.4959	0.503239	29.5844	0.016415	2.35813	0.146009	0	0	1	0.054185	1	1	1	13.0435	7.58333	8.95652	11.5
60	2016	C32	14	23.5565	0.515829	29.5844	0.020149	1.96924	-0.233071	0	0	1	0.07615	1	1	1	13.12	8.3913	9.70833	12
60	2017	C32	14	23.6677	0.448532	27.5064	0.057955	1.79676	-0.15031	0	0	1	0.054802	1	1	1	14.5833	9.91667	11.875	12.625
60	2018	C32	18	23.719	0.450591	27.5064	0.04663	1.1752	-0.464358	0	0	1	0.064079	1	1	1	15.625	11.7917	14.2083	13.2083
60	2019	C32	18	23.719	0.440773	27.5064	0.042882	1.19608	-0.323367	0	0	1	0.047794	1	1	1	15.6087	10.8333	12.3913	13.9167
153	2015	C27	0	21.5562	0.486291	11.4827	0.01365		-0.049731	0	0	1	0.072866	0	0	0	7.44595	5.25352	5.9589	6.79167
153	2016	C27	1	21.6396	0.537108	11.4827	0.018355	2.15212	0.486513	0	0	1	0.072866	0	0	0	8.57333	5.9726	7.01333	7.57534
153	2017	C27	8	21.7529	0.559038	11.3039	0.023611	1.45775	0.246285	0	0	1	0.046923	0	0	0	10.9211	7.81081	9.32895	9.44595
153	2018	C27	9	21.8219	0.570549	11.3039	0.020182	1.11159	0.034883	0	0	1	0.079969	0	0	0	12.8831	9.88158	11.7403	11.0395
153	2019	C27	11	22.0042	0.627174	11.4827	0.022646	1.20669	0.042536	0	0	1	0.065549	0	0	0	12.7692	9.82432	11.6623	11
158	2015	C17	5	23.1212	0.503495	27.3201	0.022731	2.05624	0.65363	0	0	1	0.095114	1	1	0	8.28571	7.5	8.14286	7.66667
158	2016	C17	4	23.2882	0.551411	27.3201	0.0271	1.47741	1.22395	0	0	1	0.103445	1	1	0	9.69231	8.15385	9.57143	8.16667
158	2017	C17	6	23.2882	0.52987	27.3201	0.027761	1.34145	2.55727	0	0	1	0.105479	1	1	0	11.0833	9.30769	10.9231	9.33333
158	2018	C17	10	23.3623	0.569219	27.5457	0.012935	1.17617	1.28512	0	0	1	0.06806	1	1	0	14.5	11.8462	14.3077	11.8333
158	2019	I65	10	23.3623	0.581776	28.4806	0.006726	1.34561	0.386782	0	0	1	0.069251	1	1	1
401	2015	C30	10	24.4368	0.725467	37.4831	-0.05209	1.08125	-0.241204	0	0	1	0.095114	1	1	0	9.71875	4.96875	6.75758	7.96774
401	2016	C30	15	24.4368	0.730765	30	-0.00057	1.11732	-0.146015	0	0	1	0.103445	1	1	0	10.303	5.32258	7.51515	8.29032
401	2017	C30	15	24.4368	0.725263	30	0.003196		-0.196529	0	0	1	0.105479	1	1	0	11.6667	6.90323	10.4848	8.16129
401	2018	C30	20	24.8504	0.615594	30	0.041289	0.884719	-0.389305	0	0	1	0.06806	1	1	0	13.75	8.875	13.4848	9
401	2019	C30	20	24.8341	0.525172	30	0.080757	0.902603	-0.188884	0	0	1	0.069251	1	1	1	14.0645	8.6129	13.2581	9.41935
423	2015	C27	9	22.875	0.177256	23.1417	0.190244	4.14971	0.345222	1	0	1	0.046207	1	1	1	7.42466	5.18056	5.91667	6.69863
423	2016	C27	14	23.0158	0.157136	23.1417	0.186454	3.69757	0.780067	1	0	1	0.041316	1	1	1	8.5	5.90541	6.91892	7.48649
423	2017	C27	15	23.2082	0.202369	23.1417	0.165158	3.38682	0.869584	1	0	1	0.03779	1	1	1	10.8667	7.81333	9.25333	9.42667
423	2018	C27	20	23.3623	0.183198	23.1417	0.150441	2.04788	1.11258	1	0	1	0.04222	1	1	1	12.7895	9.87013	11.6316	11.013
423	2019	C27	20	23.2082	0.139923	23.1417	-0.038218	2.12467	-0.700798	1	0	1	0.061783	1	1	0	12.6753	9.84	11.6623	10.88
426	2015	B09	1	22.1343	0.337222	30.5054	-0.007095		-0.174529	0	0	1	0.057799	0	0	0	13.9	6	7.8	13.625
426	2016	B09	1	23.0056	0.501488	32.1072	0.009137	1.69474	0.369349	0	0	1	0.051847	0	1	0	15.1111	6.9	7.9	14
426	2017	B09	6	22.9533	0.423948	29.7605	0.059322	1.85514	0.031904	0	0	1	0.052128	0	0	1	15.4	8.44444	10.8889	13.2
426	2018	B09	5	22.9093	0.427777	29.7605	-0.019101	1.33417	0.001616	0	0	1	0.065409	0	0	0	16.7	10.2222	12.8	14.5556
426	2019	B09	7	22.9533	0.420149	30.2677	0.011026	1.32225	0.367449	0	0	1	0.071761	0	0	0	16.1	9.55556	11.6	14.5556
488	2015	C22	10	25.08	0.778623	15.1313	0.012544	0.973996	0.023353	0	0	1	0.046207	1	1	0	11.2222	10.8889	9.3	13.25
488	2016	C22	12	25.13	0.725773	15.1313	0.02458	0.955363	0.004889	0	0	1	0.041316	1	1	0	12.1111	12	11.3	13
488	2017	C22	14	25.4237	0.713381	15.1313	0.035588	0.98981	-0.077838	0	0	1	0.03779	1	1	1	12.4444	14.1111	13.7778	12.7778
488	2018	C22	14	25.4237	0.754349	15.2911	0.024352	0.913039	-0.322164	0	0	1	0.04222	1	1	0	15.1	16.375	14.6	17
488	2019	C22	12	25.3082	0.731114	15.3341	0.017898	0.889442	-0.032805	0	0	1	0.061783	1	1	0	13.625	15.6667	13.4444	16.125
506	2015	B09	2	21.8864	0.524292	25.0803	0.001792	3.26918	4.19063	0	0	1	0.046207	0	0	0	13.9	5.875	7.8	13.5
506	2016	B09	2	21.8864	0.511496	25.0803	0.003061	3.66862	0.511248	0	1	1	0.041316	0	0	0	13.7	7.44444	7.9	13.8889
506	2017	B09	3	21.6396	0.57663	25.0803	-0.148266	3.26359	-0.354428	0	1	1	0.03779	0	0	0	15.4	8.77778	10.4	14.3333
506	2018	B09	3	21.6396	0.559942	25.0803	0.011787	1.54643	0.938093	0	1	1	0.04222	0	0	0	16.7	10.4444	12.8	14.7778
506	2019	B09	3	21.6788	0.582766	25.0803	-0.012259	1.60302	1.61854	0	1	1	0.061783	0	0	0	16.1	10	11.6	15
513	2015	C27	11	22.8151	0.404534	36.6823	0.081654	2.29563	-0.021202	0	0	1	0.054185	0	1	1	7.39726	5.18056	5.88889	6.69863
513	2016	C27	14	23.1212	0.325153	34.1973	0.07882	1.95849	-0.005994	0	0	1	0.07615	0	1	1	8.5	5.90541	6.91892	7.48649
513	2017	C27	17	23.4959	0.293382	34.2026	0.212735	2.01009	-0.105814	0	0	1	0.054802	0	1	1	10.84	7.81333	9.22667	9.42667
513	2018	C27	15	23.5565	0.326166	34.208	0.067769	1.23149	-0.113106	0	0	1	0.064079	0	1	1	12.8553	9.87013	11.6974	11.013
513	2019	C27	15	23.6136	0.317149	34.2049	0.081305	1.68135	-0.112923	0	0	1	0.047794	0	1	1	12.7403	9.84	11.6184	11
518	2015	C27	0	20.5369	0.270619	9.4419	-0.13529	8.35721	-0.076635	0	1	1	0.132897		0	0	7.44595	5.25352	5.9589	6.79167
518	2016	C27	0	20.7233	0.399331	9.4419	0.005513	8.35721	0.222868	0	1	1	0.094806		0	0	8.57333	5.9863	7.01333	7.58904
518	2017	C27	1	20.6507	0.274877	14.0001	0.011432	7.83372	-0.329964	0	0	1	0.067948		0	0	10.9211	7.90541	9.32895	9.54054
518	2018	C27	2	20.6507	0.305737	14.0001	-0.032096	4.15313	0.13527	0	1	1	0.086195		0	0	12.8831	9.97368	11.7403	11.1316
518	2019	C27	2	20.6399	0.278996	14.0001	0.019104	4.35971	0.181434	0	0	1	0.083707	0	0	0	12.7692	9.94595	11.6623	11.12
531	2015	D44	7	22.8515	0.52846	26.1158	0.058566	1.53902	-0.191483	0	0	1	0.054185	1	0	1	11.75	9.16667	11.3571	9.92857
531	2016	D44	9	22.9425	0.533676	26.1158	0.063939		0.037487	0	0	1	0.07615	1	0	1	13	10.5385	11.9231	11.7143
531	2017	D44	13	22.9425	0.541766	26.1158	0.022003	1.13385	0.057565	0	0	1	0.054802	1	0	1	14.4286	12.1538	14.7692	12
531	2018	D44	19	23.0259	0.588476	26.1158	0.009943	0.924901	-0.101765	0	0	1	0.064079	1	0	0	16.5714	14.0769	14.7143	16.0769
531	2019	D44	19	23.2082	0.602805	26.1158	0.037325	1.00756	0.128018	0	0	1	0.047794	1	0	1	16.1429	14.0769	14.5385	15.7143
538	2015	C27	12	23.6677	0.298748	41.5236	0.142843	4.21904	0.175922	0	0	1	0.059876	1	1	1	7.38356	5.18056	5.875	6.69863
538	2016	C27	13	23.9421	0.355604	41.5236	0.119207	3.58102	0.049305	0	0	1	0.066881	1	1	1	8.51351	5.90541	6.93243	7.48649
538	2017	C27	12	24.0555	0.345081	41.5236	0.113078	4.17157	0.042886	0	0	1	0.065869	1	1	1	10.9067	7.81333	9.29333	9.42667
538	2018	C27	16	24.1245	0.344171	41.5236	0.108295	2.87964	0.034737	0	0	1	0.069183	1	1	1	12.8421	9.87013	11.6842	11.013
538	2019	C27	16	24.6353	0.232755	25.1416	0.084036	1.72275	0.034809	0	0	1	0.076839	1	1	1	12.7273	9.84	11.6053	11
539	2015	D44	16	24.9999	0.57978	67.3869	0.064379	1.04022	-0.109238	1	0	1	0.054185	1	1	1	11.4667	9	10.7143	9.92857
539	2016	D44	16	24.986	0.584921	67.3869	0.018196	0.963891	0.005074	1	0	1	0.07615	1	1	0	12.7692	10.4286	11.7143	11.3846
539	2017	D44	17	24.986	0.581694	67.3869	0.016023	0.937099	-0.110725	1	0	1	0.054802	1	1	1	14.2308	12.2143	14.4615	12
539	2018	D44	18	25.0137	0.57019	67.3869	0.012411	0.912862	-0.086154	1	0	1	0.064079	1	1	1	16.4615	14.4286	14.4615	16.2857
539	2019	D44	18	25.0408	0.546989	67.3869	0.023945	0.872236	-0.093303	1	0	1	0.047794	1	1	1	16	14.4286	14.6154	15.7143
543	2015	D44	8	23.8588	0.424879	42.6904	0.086965	1.08819	-0.103422	0	0	1	0.072866	1	1	1	12	9	11.2857	9.92857
543	2016	D44	11	24.0191	0.450682	42.6904	0.044978	0.953714	0.119208	0	0	1	0.072866	1	0	1	13	10.3846	11.7692	11.7143
543	2017	D44	14	24.0191	0.480776	42.6904	0.002987	0.827361	0.166375	0	0	1	0.046923	1	0	0	14.4286	12.0769	14.6429	11.8462
543	2018	D44	16	24.0906	0.501899	42.8116	0.022134	0.827361	0.059301	0	0	1	0.079969	1	0	1	16.5714	14.3077	14.6154	16.2857
543	2019	D44	14	24.2198	0.4456	54.9309	0.032188	0.827361	0.043448	0	0	1	0.065549	1	0	1	16.1429	14.4615	14.9231	15.7143
552	2015	B06	4	22.9533	0.338593	46.4153	0.019466	1.18075	0.271733	0	0	1	0.080725	1	0	1	13.7	10	12.1111	12
552	2016	B06	10	22.9205	0.305095	46.4153	0.024605	1.17961	0.17535	0	0	1	0.081486	1	0	1	14.2	11.1111	13.6667	11.9
552	2017	B06	14	23.0056	0.299799	46.4153	0.056342	1.08188	-0.04859	0	0	1	0.072374	1	0	1	15	11.7778	13.1111	13.8
552	2018	B06	12	23.0259	0.279271	46.4153	0.056613	0.902763	0.129838	0	0	1	0.108319	1	0	1	16.2	13.4444	14.5556	15.2
552	2019	B06	12	23.1212	0.285366	46.4153	0.048244	0.827361	0.294374	0	0	1	0.054329	1	0	1	16.1	13.25	14.3333	15.3333
566	2015	C27	2	22.3125	0.480438	29.6076	0.040493	4.46376	0.139737	0	0	1	0.052216	0	1	0	7.52055	5.18056	5.9589	6.76389
566	2016	C27	3	22.985	0.413974	34.084	0.016585	1.8743	0.962429	0	0	1	0.075604	0	1	0	8.64865	5.90541	7.01333	7.54795
566	2017	C27	8	23.1212	0.518631	27.8714	0.007699		0.144393	0	0	1	0.096509	0	1	0	10.96	7.81333	9.32895	9.44595
566	2018	C27	13	23.0259	0.533162	24.9896	0.009898	1.16096	-0.529993	0	0	1	0.085696	0	1	0	12.8816	9.87013	11.7403	10.9868
566	2019	C27	13	23.1212	0.57032	16.9056	-0.018062	1.28074	-0.027175	0	0	1	0.053724	0	1	0	12.7662	9.84	11.6623	10.9733
568	2015	C15	8	23.2882	0.213882	26.6098	0.117642	3.09816	0.43182	0	0	1	0.066633	1	1	1	8.28571	7.5	7.35714	8.42857
568	2016	C15	11	23.3623	0.186441	28.1137	0.142584	3.56966	0.503799	0	0	1	0.074425	1	1	1	8.46667	7.46667	8.2	7.73333
568	2017	C15	14	23.719	0.224905	26.0173	0.13171	4.94127	0.439381	0	0	1	0.062402	1	1	1	11.4	9.73333	10.6	10.5333
568	2018	C15	13	23.8588	0.242457	26.0173	0.155296	2.87119	0.334208	0	0	1	0.059695	1	1	1	12.7333	12.75	12.9333	12.5625
568	2019	C15	13	24.0906	0.323833	26.0173	0.16052	4.70226	0.252948	0	0	1	0.045792	1	1	1	12.6	12.1333	12.2667	12.4667
576	2015	C22	9	21.4164	0.384404	41.548	0.09055	3.15351	-0.271827	0	0	1	0.054185	0	0	1	11.1	11.125	9.33333	12.8889
576	2016	C22	12	21.1933	0.170435	41.548	0.06495	4.48036	2.12187	0	0	1	0.07615	0	0	1	12.1	12	11.2222	12.8889
576	2017	C22	12	20.9056	0.15271	41.548	-0.148266	6.27407	-0.62004	0	0	1	0.054802	0	0	0	12.6	14.375	13.8	12.875
576	2018	C22	12	21.2539	0.311863	41.548	0.064595	1.88906	0.510328	0	0	1	0.064079	0	0	1	15	17	14.8889	16.6667
576	2019	C22	10	21.1933	0.277351	41.548	0.068172	2.35567	0.092658	0	0	1	0.047794	0	0	1	13.4444	16.375	13.875	15.6667
596	2015	C15	9	22.6973	0.327075	53.8928	0.099619	2.66117	-0.04793	0	0	1	0.072866	1	1	1	8.21429	7.5	7.28571	8.42857
596	2016	C15	14	22.8866	0.319987	53.8928	0.097333	2.68647	0.034958	0	0	1	0.072866	1	1	1	8.26667	7.46667	8	7.73333
596	2017	C15	15	23.0259	0.326182	53.8928	0.116739	3.24365	-0.029241	0	0	1	0.046923	1	1	1	11.3333	9.73333	10.5333	10.5333
596	2018	C15	16	23.2882	0.35813	53.8928	0.139163	2.33977	-0.027779	0	0	1	0.079969	1	1	1	12.5333	12.75	12.7333	12.5625
596	2019	C15	14	23.3623	0.320024	53.8928	0.155559	4.62754	-0.00031	0	0	1	0.065549	1	1	1	12.5333	12.1333	12.2	12.4667
597	2015	C27	5	22.8866	0.723788	21.4633	-0.045113	1.26797	-0.028894	0	0	1	0.037093	1	1	0	7.47945	5.18056	5.9589	6.72222
597	2016	C27	7	23.0056	0.751378	21.4963	0.002691	1.21825	-0.188888	0	0	1	0.055737	1	1	0	8.59459	5.90541	7.01333	7.49315
597	2017	C27	11	23.1212	0.759463	21.0494	0.00869	1.28564	0.041563	0	0	1	0.044403	1	1	0	10.92	7.81333	9.32895	9.40541
597	2018	C27	13	23.2082	0.693411	26.0228	0.017184	1.15561	-0.010378	0	0	1	0.07531	0	1	0	12.8816	9.87013	11.7403	10.9868
597	2019	C27	13	23.2882	0.687569	24.4109	0.013592	1.20396	0.120683	0	0	1	0.04583	0	1	0	12.7662	9.84	11.6623	10.9733
600	2015	D44	8	23.9814	0.513648	67.2063	0.101538	1.15369	0.035657	0	0	1	0.095114	1	1	1	12	9	11.2857	9.92857
600	2016	D44	11	24.0906	0.546095	67.3079	0.066521	1.05488	0.160461	0	0	1	0.103445	1	0	1	13	10.3846	11.7692	11.7143
600	2017	D44	14	24.1572	0.583054	65.6334	0.010021	1.016	0.390276	0	0	1	0.105479	1	0	1	14.4286	12.0769	14.6923	12
600	2018	D44	15	24.189	0.577559	65.6334	0.020772	0.914777	0.10842	0	0	1	0.06806	1	0	1	16.5714	14.3846	14.6923	16.2857
600	2019	D44	15	24.189	0.570936	65.6334	0.02766	0.903681	0.177545	0	0	1	0.069251	1	0	1	16.1429	14.3846	14.8462	15.7143
603	2015	B09	3	21.0597	0.252861	15.8617	0.212735	5.38838	0.080884	0	0	1	0.069258	0	0	1	13.9	5.75	8.33333	12.2222
603	2016	B09	3	21.7529	0.068488	29.8827	0.116654	2.82413	0.120119	0	0	1	0.0492	0	0	1	13.7	7.33333	8.44444	12.7
603	2017	B09	5	22.1583	0.305247	29.8827	0.109511	1.77525	0.213431	0	0	1	0.070603	0	0	1	15.4	8.55556	11	13.2
603	2018	B09	7	22.0316	0.420842	31.297	0.150308	1.86015	-0.059121	0	0	1	0.057733	0	0	1	16.7	10	13.4444	13.6
603	2019	B09	5	22.1819	0.387562	31.297	0.128803	2.48174	0.179433	0	0	1	0.063351	0	0	1	16.1	9.77778	12.3333	13.8
612	2015	C32	7	22.875	0.447863	17.5597	-0.007246	1.40732	-0.112339	0	0	1	0.083122		1	0	13.3478	7.58333	9.16667	11.6957
612	2016	C32	10	22.7111	0.378894	15.9551	0.013625	2.05561	1.21565	0	0	1	0.072583		1	0	13.28	8.3913	9.88	12.087
612	2017	C32	14	22.7382	0.369023	17.1101	0.023541	1.72939	-0.165092	0	0	1	0.059458		1	0	14.5833	9.91667	11.96	12.5652
612	2018	C32	14	22.7248	0.432418	17.3024	-0.05939	1.06648	0.020809	0	0	1	0.082791	0	1	0	15.7917	11.7917	14.36	13.1739
612	2019	C32	14	22.6692	0.384877	17.3024	0.015206	1.11913	-0.022384	0	0	1	0.047388	0	0	0	15.7083	10.6957	12.625	13.913
623	2015	C27	7	23.719	0.113463	25.9153	0.13118	1.45937	0.354708	0	0	1	0.030305	0	1	1	7.45205	5.18056	5.94444	6.69863
623	2016	C27	8	23.719	0.072096	26.6553	0.081406	1.40098	0.382034	0	0	1	0.03223	0	1	1	8.58108	5.90541	7	7.48649
623	2017	C27	13	23.8143	0.060306	26.6553	0.084428	1.24248	0.299278	0	0	1	0.037983	0	1	1	10.8933	7.81333	9.28	9.42667
623	2018	C27	16	23.9421	0.138458	26.6551	0.037498	0.827361	0.136353	0	0	1	0.082979	0	1	0	12.8421	9.87013	11.7403	10.9474
623	2019	C27	16	23.9814	0.130081	26.6493	0.054006	0.87746	0.019317	0	0	1	0.033252	0	1	1	12.7273	9.84	11.6053	11
630	2015	C32	14	24.5075	0.66883	39.5451	-0.016524	1.44376	-0.162555	0	0	1	0.072866	1	1	0	13.0435	7.58333	9.16667	11.3913
630	2016	C32	16	24.5299	0.60694	39.5451	0.007275	1.26727	-0.060972	0	0	1	0.072866	1	1	0	13.04	8.3913	9.88	11.8261
630	2017	C32	19	24.5945	0.611346	36.5338	0.015508	1.23112	-0.025355	0	0	1	0.046923	1	1	0	14.375	9.91667	11.96	12.3478
630	2018	C32	19	24.5734	0.585336	36.5338	0.020858	1.02424	0.125321	0	0	1	0.079969	1	1	0	15.5833	11.7917	14.36	12.9565
630	2019	C32	17	24.5945	0.582374	36.5338	0.021228	1.08564	0.009821	0	0	1	0.065549	1	1	0	15.6522	10.8333	12.625	13.7826
650	2015	C27	6	21.8864	0.175971	26.269	0.138007	4.32211	0.138837	0	0	1	0.054493	0	1	1	7.46575	5.18056	5.95833	6.69863
650	2016	C27	6	22.0842	0.170875	26.269	0.111463	2.42935	0.123415	0	0	1	0.041693	0	1	1	8.60811	5.90541	7.02703	7.48649
650	2017	C27	11	22.1583	0.166758	26.269	0.105858	1.71471	0.217337	0	0	1	0.066229	0	0	1	10.9211	7.77027	9.30667	9.42667
650	2018	C27	11	22.2493	0.151987	26.269	0.126517	1.5928	-0.0042	0	0	1	0.079407	0	0	1	12.8831	9.85526	11.75	11.013
650	2019	C27	13	22.3327	0.126889	26.269	0.124247	1.66442	-0.069383	0	0	1	0.06948	0	1	1	12.7662	9.84	11.6447	11
657	2015	C32	8	22.6402	0.49342	60.9371	-0.077324		0.930543	0	0	1	0.052216	1	1	0	13.3043	7.58333	9.16667	11.6522
657	2016	C32	9	22.6548	0.478328	60.9371	0.00826	1.31483	0.131034	0	0	1	0.075604	1	1	0	13.32	8.3913	9.88	12.1304
657	2017	C32	7	22.7248	0.494335	60.9371	0.025543	1.21372	0.040523	0	0	1	0.096509	1	1	0	14.875	9.91667	11.96	12.8696
657	2018	C32	6	22.7248	0.492383	60.9371	0.02733	1.06289	0.060621	0	0	1	0.085696	1	1	1	16.125	11.7917	14.7083	13.2083
657	2019	C32	6	22.7111	0.471075	60.9371	0.027237	1.25942	0.161328	0	0	1	0.053724	1	1	1	16.1304	10.8333	12.913	13.9167
661	2015	C27	4	22.0583	0.361767	22.2806	0.141134	4.50633	0.06428	0	0	1	0.030305	1	1	1	7.49315	5.18056	5.98611	6.69863
661	2016	C27	4	22.5478	0.282593	22.3608	0.109119	3.34867	-0.230148	0	0	1	0.03223	1	1	1	8.63514	5.90541	7.05405	7.48649
661	2017	C27	4	22.7248	0.29261	22.3608	0.126181	4.52509	0.388744	0	0	1	0.037983	1	1	1	11.0133	7.81333	9.4	9.42667
661	2018	C27	5	22.964	0.327952	22.3608	0.155403	3.48902	-0.111504	0	0	1	0.082979	1	1	1	12.9868	9.87013	11.8289	11.013
661	2019	C27	7	23.2882	0.307654	18.7974	0.184665	6.39154	-0.059445	0	0	1	0.033252	1	1	1	12.8442	9.84	11.7237	11
672	2015	C30	15	22.2708	0.601407	31.1921	0.012842	1.28595	-0.208675	0	0	1	0.080725	0	1	0	9.5625	4.96875	6.75758	7.80645
672	2016	C30	15	22.4811	0.724193	32.2714	0.02392	2.45135	-0.318156	0	0	1	0.081486	0	1	1	10.303	5.32258	7.28125	8.5
672	2017	C30	15	22.515	0.607327	32.2714	0.128234	1.92809	0.469308	0	0	1	0.072374	0	1	1	11.6667	6.90323	10.3438	8.375
672	2018	C30	20	22.6692	0.490646	32.2714	0.212355	1.47129	0.088334	0	0	1	0.108319	0	1	1	13.75	8.875	13.2813	9.34375
672	2019	C30	20	23.0158	0.41616	32.2714	0.212735	1.91938	0.675665	0	0	1	0.054329	0	1	1	14.0645	8.6129	13.2581	9.41935
688	2015	B09	9	21.3651	0.222466	40.9865	0.149832	2.38262	1.66597	0	0	1	0.051037	0	0	1	13.9	5	7.66667	12.2222
688	2016	B09	11	21.4164	0.094674	40.9865	0.11892	5.33031	0.123962	0	0	1	0.049654	0	0	1	13.7	6.44444	7.55556	12.7
688	2017	B09	13	21.5987	0.077885	40.9865	0.17269		0.082543	0	0	1	0.077855	0	0	1	15.4	7.66667	10.1111	13.2
688	2018	B09	14	21.6788	0.10764	40.9865	0.153672	5.10952	0.58655	0	0	1	0.063928	0	0	1	16.7	9.22222	12.6667	13.6
688	2019	B09	14	21.7165	0.200244	40.9865	0.064103	6.05016	-0.160155	0	0	1	0.04433	0	0	1	16.1	8.77778	11.3333	13.8
692	2015	D44	8	22.1819	0.672847	35.1048	0.01864	1.53828	4.19063	0	0	1	0.037093	1	0	0	11.75	9.08333	11.0667	10.0769
692	2016	D44	9	22.3125	0.705711	35.1048	0.012392	1.40629	2.20675	0	0	1	0.055737	1	0	0	13	10.5385	11.7143	11.9231
692	2017	D44	11	22.446	0.758328	35.1048	-0.009972	1.2578	4.19063	0	0	1	0.044403	1	0	0	14.4286	12.3077	14.6429	12.0769
692	2018	D44	16	22.5316	0.759505	35.1048	0.003768	0.983337	4.19063	0	0	1	0.07531	1	0	0	16.5714	14.3077	14.7143	16.3077
692	2019	D44	16	22.5316	0.781216	35.1048	-0.016988	1.03997	4.19063	0	0	1	0.04583	1	0	0	16.1429	14.3077	14.8571	15.6923
695	2015	D44	10	20.8186	0.709932	25	0.00307	5.98334	0.835321	0	0	1	0.08428	1	0	0	11.75	8.91667	11.0667	9.92308
695	2016	D44	11	20.8186	0.711098	25	0.003421	3.85466	1.63002	0	0	1	0.100554	1	0	0	13	10.3846	11.7143	11.7692
695	2017	D44	14	21.2539	0.717868	25	0.011991		1.21458	0	0	1	0.09663	1	0	1	14.4286	12.0769	14.6923	12
695	2018	D44	12	20.5724	0.377041	25	0.065675	2.70796	-0.28047	0	0	1	0.085459	1	0	1	16.5714	14.6154	14.9231	16.2857
695	2019	C23	10	20.7031	0.403351	25	0.037014	2.10006	0.719038	0	0	1	0.074394	1	1	1
708	2015	C31	6	22.3525	0.319129	29.9549	0.052631	1.3872	0.330963	1	0	1	0.038738	1	0	1	13.8333	12.5	11.2727	15.1818
708	2016	C31	10	22.4811	0.363229	29.9549	0.050055	1.34242	-0.264352	1	0	1	0.056166	1	0	1	13.9167	13.1	13.6364	13.4545
708	2017	C31	6	22.6103	0.387679	29.9549	0.060027	1.16849	0.114471	1	0	1	0.052505	1	0	1	14.5833	13.8	14.8182	13.6364
708	2018	C31	12	22.7645	0.426451	29.9549	0.066448	0.939782	-0.027532	1	0	1	0.059734	1	0	0	17.4167	16.4	16.75	17.2
708	2019	C31	16	25.0137	0.651766	74.5657	0.074244	1.08926	-0.691978	1	0	1	0.04817	1	1	1	17.7273	16.7273	16.7273	17.7273
709	2015	C31	14	25.9162	0.745003	37.9344	0.002247	0.942763	-0.365183	0	0	1	0.095114	1	1	1	13.8182	11.9091	10.5455	15.1818
709	2016	C31	14	25.9703	0.749285	39.6939	0.007687	0.939984	-0.271769	0	0	1	0.103445	1	1	0	13.9091	12.8182	13.3333	13.4
709	2017	C31	15	25.9703	0.749358	39.7299	0.01118	0.967154	-0.319561	0	0	1	0.105479	1	1	0	14.5455	13.0909	14.0833	13.5
709	2018	C31	15	26.0704	0.717593	39.7299	0.020989	0.862082	-0.118565	0	0	1	0.06806	1	1	0	17.6364	16	16.75	16.9
709	2019	C31	15	26.0704	0.722388	39.7299	0.013557	0.851677	-0.147258	0	0	1	0.069251	1	1	0	17.8182	16.7273	16.6667	18
726	2015	C17	12	22.9315	0.199597	14.685	0.080907	1.40657	0.058927	0	0	1	0.046207	0	1	1	7.78571	7.5	7.84615	7.46154
726	2016	C17	14	22.964	0.211971	15.2128	0.090684	1.29223	0.19708	0	0	1	0.041316	0	1	1	8.92308	8.15385	9.23077	7.84615
726	2017	C17	14	23.0259	0.235536	15.2128	0.08685	1.10768	0.095057	0	0	1	0.03779	0	1	1	10.4167	9.30769	10.6667	9.07692
726	2018	C17	17	23.1212	0.266844	15.2128	0.08144	1.06516	0.064783	0	0	1	0.04222	0	1	1	13.9167	11.8462	14.0833	11.6923
726	2019	C17	17	23.2082	0.301725	16.3559	0.083239	0.926104	0.223595	0	0	1	0.061783	0	1	1	13.8182	10.8182	13.0909	11.5455
729	2015	C15	12	23.6136	0.249375	57.3903	0.034394	1.46378	-0.700798	0	0	1	0.069258	1	1	0	8	7.5	7.4	8.15385
729	2016	C15	12	23.6136	0.250602	57.396	0.017466	1.28815	-0.700798	0	0	1	0.0492	1	1	0	8.4	7.46667	8.375	7.42857
729	2017	C15	14	23.6136	0.24434	57.396	0.009532	1.26178	-0.700798	0	0	1	0.070603	1	1	0	11.4	9.73333	10.8125	10.2857
729	2018	C15	18	23.6136	0.222432	57.396	0.012666	1.10783	-0.700798	0	0	1	0.057733	1	1	0	12.4	12.75	12.9375	12.2
729	2019	C15	18	23.6136	0.239321	57.396	0.014508	1.22363	-0.700798	0	0	1	0.063351	1	1	0	12.2667	12.1333	12.3125	12.0714
739	2015	C27	7	22.4097	0.552026	23.5207	0.038597	1.85145	-0.056727	0	0	1	0.125066	0	1	0	7.45205	5.18056	5.9589	6.69444
739	2016	C27	7	22.446	0.534345	23.5208	0.046788	1.99017	0.085937	0	0	1	0.100449	0	1	0	8.59459	5.90541	7.01333	7.49315
739	2017	C27	13	22.4637	0.464079	26.737	0.045086	1.78025	0.278625	0	0	1	0.081052	0	1	0	10.8933	7.81333	9.32895	9.37838
739	2018	C27	15	22.4811	0.418463	28.081	0.064438	1.9178	0.068575	0	0	1	0.072465	0	1	1	12.8553	9.87013	11.6974	11.013
739	2019	C27	15	22.5951	0.422317	28.081	0.084844	2.71829	-0.037703	0	0	1	0.058011	0	1	1	12.7403	9.84	11.6184	11
751	2015	C32	10	22.0042	0.44906	23.591	0.024916	2.93371	0.035364	0	0	1	0.037093	1	0	1	13.0833	7.47826	9.13043	11.5
751	2016	C32	12	22.1343	0.483367	23.591	0.032424	2.41877	0.057721	0	0	1	0.055737	1	0	1	13.1538	8.22727	9.79167	12
751	2017	C32	12	22.1583	0.428925	23.591	0.051979	2.16743	0.144798	0	0	1	0.044403	0	0	1	14.56	9.82609	11.9583	12.625
751	2018	C32	12	22.2708	0.47989	23.591	0.011365	1.34031	0.223246	0	0	1	0.07531	0	0	0	15.72	11.7826	14.36	13.2609
751	2019	C32	10	22.2493	0.426042	23.591	0.044241	1.4192	0.128817	0	0	1	0.04583	0	0	1	15.7083	10.8696	12.7391	13.9167
756	2015	C27	6	22.2273	0.55832	34.4595	0.020927	1.62057	-0.001464	0	0	1	0.046207	1	1	0	7.46575	5.18056	5.9589	6.70833
756	2016	C27	14	22.2708	0.559729	34.4595	0.028171	1.511	0.061887	0	0	1	0.041316	1	1	0	8.5	5.90541	7.01333	7.39726
756	2017	C27	15	22.391	0.510879	32.9438	0.041954	1.50158	0.012947	0	0	1	0.03779	1	1	0	10.8667	7.81333	9.32895	9.35135
756	2018	C27	17	22.4982	0.527302	32.9438	0.046362	1.0711	-0.018734	0	0	1	0.04222	1	1	0	12.8289	9.87013	11.7403	10.9342
756	2019	C27	15	22.5796	0.5167	32.9438	0.050204	1.1563	-0.071109	0	0	1	0.061783	1	1	1	12.7403	9.84	11.6184	11
758	2015	B09	11	23.8588	0.722136	33.7474	0.012893	1.33723	0.163924	0	0	1	0.069258	1	1	0	14.2222	5.44444	7.8	12.375
758	2016	B09	14	23.9013	0.720032	33.7474	0.014435	1.38297	0.524559	0	0	1	0.0492	1	1	0	13.6667	6.9	7.9	12.5556
758	2017	B09	15	23.8143	0.699863	33.7474	0.016497	1.26607	3.8179	0	0	1	0.070603	1	1	0	15.4444	8.2	10.4	13
758	2018	B09	16	23.9421	0.631172	33.7474	0.00987	0.917583	0.275007	0	0	1	0.057733	1	1	0	16.7778	9.7	12.8	13.3333
758	2019	B09	16	23.9421	0.663049	33.7474	-0.045982	1.00402	-0.05009	0	0	1	0.063351	1	1	0	16.1111	9.3	11.6	13.5556
761	2015	C31	10	24.5075	0.720229	74.5657	-0.072893	1.08385	0.572254	0	0	1	0.037093	1	1	0	14.1818	11.9091	10.8333	15.7
761	2016	C31	12	24.7122	0.754481	74.5657	0.015231	1.04436	0.298079	0	0	1	0.055737	1	1	1	14.0909	12.8182	13.4545	13.4545
761	2017	C31	12	24.8664	0.764294	72.8447	0.025547	1.00738	0.050829	0	0	1	0.044403	1	1	0	14.8182	13.0909	14.0833	13.8
761	2018	C31	13	24.8176	0.670324	60.7789	0.017376	0.899607	0.008551	0	0	1	0.07531	1	1	0	17.8182	16	16.75	17.1
761	2019	C31	13	24.8341	0.67047	61.442	0.009169	0.907856	-0.016958	0	0	1	0.04583	1	1	0	18	16.7273	16.6667	18.2
762	2015	B08	13	21.5987	0.158811	17.6926	0.014857	5.36896	0.076611	0	0	1	0.034421	1	0	1	6		8	4
762	2016	B08	11	21.788	0.141493	19.93	0.01941	2.98981	0.682784	0	0	1	0.097596	1	1	1	10	3	3	10
762	2017	B08	9	21.8547	0.164759	19.93	0.028003	2.64183	-0.077252	0	0	1	0.062013	1	1	1	9	3	9	3
762	2018	B08	14	21.7529	0.14416	19.93	-0.070242	1.36276	0.121379	0	0	1	0.056738	1	0	0	14.5	3	7.5	17
762	2019	B08	11	21.788	0.140264	19.93	0.022295	1.49705	-0.028936	0	0	1	0.07423	1	0	1	12.5	3	10	9
766	2015	C27	3	22.1583	0.459446	24.9859	0.001651	2.3855	0.062174	0	0	1	0.030305	0	1	0	7.50685	5.18056	5.9589	6.75
766	2016	C27	7	22.391	0.215342	45.9696	0.039958	2.12216	0.616152	0	0	1	0.03223	0	1	0	8.59459	5.90541	7.01333	7.49315
766	2017	C27	8	22.4637	0.228451	45.9696	0.044892		0.719509	0	0	1	0.037983	0	1	0	10.96	7.81333	9.32895	9.44595
766	2018	C27	11	22.515	0.208321	45.9696	0.054897	1.18625	0.408498	0	0	1	0.082979	0	1	0	12.9079	9.87013	11.7403	11.0132
766	2019	C27	11	22.2708	0.432534	24.9836	-0.148266	1.5691	0.175884	0	0	1	0.033252	0	0	0	12.7692	9.82432	11.6623	11
767	2015	D44	8	24.2198	0.775692	30.1727	0.018075	1.11691	-0.057291	0	0	1	0.122776	1	1	0	12	9	11.0667	10.0769
767	2016	D44	9	24.5299	0.767856	30.1727	0.003033	0.958993	0.090709	0	0	1	0.066964	1	1	0	13.3077	10.4286	11.7143	11.9231
767	2017	D44	12	24.5945	0.834438	27.4511	-0.042112	1.01561	0.057804	0	0	1	0.066744	1	1	0	14.6154	12.2143	14.6429	12
767	2018	D44	15	24.6353	0.839973	28.8733	0.000979	0.991294	0.114354	0	0	1	0.04724	1	1	0	16.6923	14.4286	14.7143	16.3846
767	2019	D44	15	24.6551	0.839973	29.4336	0.00032	0.990491	0.051116	0	0	1	0.05384	1	1	0	16.2308	14.4286	14.8571	15.7692
779	2015	C17	10	20.4086	0.71658	14.4141	-0.108939	8.19732	-0.08595	0	0	1	0.080725	1	0	0	8.06667	7.27273	8.14286	7.25
779	2016	C17	10	20.3948	0.695013	15	0.018315	5.69956	0.17848	0	0	1	0.081486	1	0	0	9.28571	8	9.57143	7.66667
779	2017	C17	9	20.277	0.530621	15.2716	0.124792	4.62605	-0.218025	0	0	1	0.072374	1	0	1	10.6923	9.33333	11.0833	9.07692
779	2018	C17	17	22.1819	0.617242	15.2716	0.054994	0.98964	4.19063	0	0	1	0.108319	1	1	1	13.9167	11.8462	14.0833	11.6923
779	2019	M74	15	21.947	0.464409	57.3685	0.088821	1.28054	0.488333	0	0	1	0.054329	1	1	1
786	2015	C30	5	23.3623	0.319232	45.1962	0.089367	1.54178	-0.01857	0	0	1	0.069258	1	1	1	9.875	4.96875	6.8125	8.03125
786	2016	C30	6	23.3623	0.270822	35.7304	0.102123	1.42628	0.011553	0	0	1	0.0492	1	1	1	10.5758	5.32258	7.5625	8.5
786	2017	C30	10	23.4959	0.224386	35.7304	0.14617	2.36158	-0.137716	0	0	1	0.070603	1	1	1	11.8182	6.90323	10.5	8.375
786	2018	C30	14	23.6136	0.193719	37.8256	0.138523	1.41167	-0.133893	0	0	1	0.057733	1	1	1	13.9375	8.875	13.4688	9.34375
786	2019	C30	16	23.7678	0.322458	37.8256	0.021273	2.32576	-0.072177	0	0	1	0.063351	1	1	0	14.1935	8.6129	13.4688	9.2
788	2015	C27	5	21.8547	0.638146	28.5839	0.003753	3.35635	-0.429309	0	1	1	0.051037	1	1	0	7.47945	5.18056	5.9589	6.72222
788	2016	C27	5	21.4164	0.442488	28.5839	0.005469	4.36615	0.569129	0	1	1	0.049654	1	0	0	8.57333	5.91781	7.01333	7.52055
788	2017	C27	5	21.4652	0.435803	28.5839	0.015964	2.81548	-0.069876	0	0	1	0.077855	1	0	0	10.9211	7.85135	9.32895	9.48649
788	2018	C27	5	21.4652	0.43586	28.5839	0.021011	1.88783	0.253746	0	0	1	0.063928	1	0	0	12.8831	9.93421	11.7403	11.0921
788	2019	C27	5	21.6396	0.493412	28.5839	0.020276	2.10677	0.19615	0		1	0.04433	1	0	0	12.7692	9.90541	11.6623	11.08
789	2015	C30	9	22.9205	0.546393	42.584	0.038068	1.1238	0.161659	0	0	1	0.054493	1	1	1	9.75	4.96875	6.6875	8.03125
789	2016	C30	13	22.8633	0.482544	42.584	0.045587	1.06333	0.361016	0	0	1	0.041693	1	1	1	10.3636	5.32258	7.34375	8.5
789	2017	C30	13	22.8515	0.446705	42.584	0.100552	1.21652	0.325444	0	0	1	0.066229	1	1	1	11.7273	6.90323	10.4063	8.375
789	2018	C30	15	23.0259	0.393845	42.584	0.182799	1.05824	0.089873	0	0	1	0.079407	1	1	1	13.9063	8.875	13.4375	9.34375
789	2019	C30	15	23.2082	0.362792	42.584	0.174026	1.18744	0.386578	0	0	1	0.06948	1	1	1	14.2258	8.6129	13.4194	9.41935
790	2015	C27	5	20.6507	0.369928	18.0789	-0.040404	7.99881	0.859213	0	0	1	0.066633	0	0	0	7.44595	5.1831	5.9589	6.72222
790	2016	C27	4	20.8186	0.38971	18.0789	0.075614	5.58753	0.612838	0	0	1	0.074425	0	0	1	8.57333	5.93151	7.05405	7.48649
790	2017	C27	4	20.9856	0.367401	18.0789	0.129457	2.75736	0.26985	0	0	1	0.062402	0	0	1	10.9211	7.86486	9.4	9.42667
790	2018	C27	6	20.8186	0.229271	18.0789	0.028751	2.3264	0.212681	0	0	1	0.059695	0	0	0	12.8831	9.92105	11.7403	11.0789
790	2019	C27	6	20.8186	0.226426	18.0789	0.054135	2.67728	0.215133	0	0	1	0.045792	0	0	1	12.7692	9.89189	11.7368	11
795	2015	C30	4	21.3651	0.382267	42.2924	-0.030794	3.15335	-0.335711	0	0	1	0.122776	0	0	0	9.72727	5	6.75758	8.16129
795	2016	C30	6	21.6396	0.20797	39.3785	0.012427	2.18038	0.242662	0	0	1	0.066964	0	0	0	10.4412	5.3	7.51515	8.58065
795	2017	C30	6	21.6788	0.199601	39.3785	0.039398	2.13562	0.107259	0	0	1	0.066744	0	0	1	11.7647	6.93333	10.625	8.375
795	2018	C30	9	21.788	0.222516	39.3785	0.042459	1.50029	0.12496	0	0	1	0.04724	0	0	1	13.9394	8.87097	13.625	9.34375
795	2019	C30	9	21.947	0.309282	39.3785	0.042564	2.30896	-0.002746	0	0	1	0.05384	0	0	0	14.25	8.6	13.4688	9.43333
807	2015	C32	15	24.0906	0.773096	49.1286	-0.014977	1.19397	-0.115067	0	0	1	0.059876	1	1	0	13	7.58333	9.16667	11.3478
807	2016	C32	16	24.189	0.690959	42.5733	0.006475	1.15721	0.112348	0	0	1	0.066881	1	1	0	13.04	8.3913	9.88	11.8261
807	2017	C32	18	24.3068	0.695278	42.5733	0.019973	1.37906	-0.090469	0	0	1	0.065869	1	1	0	14.4167	9.91667	11.96	12.3913
807	2018	C32	16	24.3608	0.754381	42.5733	-0.046525	1.02232	0.067691	0	0	1	0.069183	1	1	0	15.7083	11.7917	14.36	13.087
807	2019	C32	16	24.4121	0.682323	42.5733	0.013775	1.02086	-0.105678	1	0	1	0.076839	1	1	0	15.6957	10.8333	12.625	13.8261
825	2015	C31	20	24.9999	0.695064	63.4891	-0.052815	1.01743	-0.039249	0	0	1	0.122776	1	1	0	13.2727	11.9091	10.8333	14.7
825	2016	C31	18	25.0137	0.681353	63.4891	0.014077	0.990546	0.126841	0	0	1	0.066964	1	1	1	13.5455	12.8182	12.9091	13.4545
825	2017	C31	18	25.0273	0.633015	62.6967	0.058642	1.00448	0.023777	0	0	1	0.066744	1	1	0	14.2727	13.0909	14.0833	13.2
825	2018	C31	22	24.9999	0.570826	62.6967	0.068358	0.899169	-0.02272	0	0	1	0.04724	1	1	0	17	16	16.75	16.2
825	2019	C31	22	24.9718	0.536267	62.6967	0.029675	0.871257	-0.081201	0	0	1	0.05384	1	1	0	17.1818	16.7273	16.6667	17.3
833	2015	C22	16	21.947	0.225619	31.3077	0.039496		-0.489172	0	0	1	0.061136	1	0	1	11.1	10.25	8.55556	12.8889
833	2016	C22	16	21.947	0.230165	31.3077	0.01133	1.69907	-0.12771	0	0	1	0.053279	1	0	0	12.1	11.5	11.3	12.5
833	2017	C22	16	21.947	0.193061	31.3077	0.023733	1.30854	-0.166568	0	0	1	0.087772	1	0	0	12.6	13.875	13.8	12.375
833	2018	C22	24	22.1096	0.317657	31.3077	0.020855	1.04567	-0.349299	0	0	1	0.052653	1	0	0	15	15.2857	14.6	15.75
833	2019	S90	24	22.2049	0.366033	31.3077	0.012906	1.07606	-0.700798	0	0	1	0.056247	1	1	1
848	2015	C15	4	21.6396	0.317129	40.6841	0.188078	5.30025	0.028997	0	0	1	0.095114	0	0	1	8.26667	7.76923	7.64286	8.42857
848	2016	C15	4	21.8547	0.351975	40.6841	0.147182	3.88684	0.064972	0	0	1	0.103445	0	0	1	8.625	7.71429	8.66667	7.73333
848	2017	C15	4	21.7529	0.276861	40.6841	0.148716	3.56877	0.05811	0	0	1	0.105479	0	0	1	11.5625	10.1429	11.2667	10.5333
848	2018	C15	12	21.7529	0.311757	40.6841	0.145152	3.07883	-0.093093	0	0	1	0.06806	0	0	1	12.75	12.8	13	12.5625
848	2019	C15	12	21.8547	0.346	40.6841	0.150008	2.8255	-0.062565	0	0	1	0.069251	0	0	1	12.625	12.1429	12.3333	12.4667
850	2015	C17	8	22.875	0.366515	46.4	0.005233	1.32964	0.067002	0	0	1	0.072866	1	1	0	8.07143	7.5	8.14286	7.41667
850	2016	C17	7	22.7774	0.389474	46.4	0.008288	1.11092	0.210441	0	0	1	0.072866	1	1	0	9.46154	8.15385	9.57143	7.91667
850	2017	C17	12	22.7901	0.406967	46.4	0.010507	0.954815	0.163426	0	0	1	0.046923	1	1	0	10.5833	9.30769	10.9231	8.83333
850	2018	C17	12	22.7514	0.435232	46.4	0.012721	0.833739	0.141991	0	0	1	0.079969	1	1	0	14.3333	11.8462	14.3077	11.6667
850	2019	C17	12	22.7514	0.42404	46.4	0.020894	0.928856	0.243237	0	0	1	0.065549	1	1	1	14.2727	10.8182	13.5455	11.5455
858	2015	C15	14	24.6936	0.15608	36	0.121996	2.1267	0.667024	0	0	1	0.066633	1	1	1	7.85714	7.5	6.92857	8.42857
858	2016	C15	15	24.8504	0.224667	36	0.1135	2.32972	0.540086	0	0	1	0.074425	1	1	1	8.2	7.46667	7.93333	7.73333
858	2017	C15	18	24.986	0.229099	36	0.142211	4.50429	0.291469	0	0	1	0.062402	1	1	1	11.1333	9.73333	10.3333	10.5333
858	2018	C15	21	25.1776	0.243626	35.2057	0.163061	2.50358	0.376901	0	0	1	0.059695	1	1	1	12.2	12.75	12.4	12.5625
858	2019	C15	21	25.4237	0.284791	35.2057	0.171323	5.0458	0.308111	0	0	1	0.045792	1	1	1	12.0667	12.1333	11.7333	12.4667
860	2015	C13	1	23.4959	0.653782	39.1945	0.02411	1.41272	0.178535	0	0	1	0.069258	1	1	1
860	2016	C15	3	23.6136	0.617511	37.4472	0.023812	1.31709	-0.037514	0	0	1	0.0492	1	1	0	9	7.46667	8.375	8.07143
860	2017	C15	9	23.6136	0.612907	37.4472	0.024027	1.20823	0.253988	0	0	1	0.070603	1	1	0	11.7333	9.73333	10.8125	10.6429
860	2018	C15	14	23.719	0.610659	38.45	0.036678	1.5273	0.456719	0	0	1	0.057733	1	1	0	12.6667	12.75	12.9375	12.4667
860	2019	C15	16	23.8143	0.661229	38.45	0.037163	2.43568	0.450631	0	0	1	0.063351	1	1	0	12.4	12.1333	12.3125	12.2143
869	2015	C15	8	23.0259	0.250155	50.4	0.099599	2.78484	0.119776	1	0	1	0.046207	0	1	1	8.28571	7.5	7.35714	8.42857
869	2016	C15	10	23.2082	0.271389	50.4	0.085061	2.06101	-0.056298	1	0	1	0.041316	0	1	1	8.53333	7.46667	8.26667	7.73333
869	2017	C15	9	23.2882	0.267914	50.4	0.082461	1.93245	0.10054	1	0	1	0.03779	0	1	1	11.7333	9.73333	10.9333	10.5333
869	2018	C15	9	23.2882	0.246021	50.4	0.079395	1.37384	0.241548	1	0	1	0.04222	0	1	1	13	12.75	13.2	12.5625
869	2019	C15	9	23.3623	0.224876	50.4	0.082775	1.41464	0.554216	1	0	1	0.061783	0	1	1	12.8667	12.1333	12.5333	12.4667
875	2015	D44	6	23.8588	0.792261	15.0768	0.006403	1.28813	0.303775	0	0	1	0.030305	1	1	0	12.1333	9	11.0667	10.2308
875	2016	D44	9	24.1245	0.714043	16.2134	0.000899	1.02531	0.457038	0	0	1	0.03223	1	1	0	13.3077	10.4286	11.7143	11.9231
875	2017	D44	10	24.2786	0.759198	19.6148	-0.008375	0.9979	0.410391	0	0	1	0.037983	1	1	0	14.7692	12.2143	14.6429	12.1538
875	2018	D44	12	24.4121	0.739788	19.6148	0.006334	0.883511	0.566776	0	0	1	0.082979	1	1	0	16.9231	14.4286	14.7143	16.6154
875	2019	D44	14	24.4845	0.746979	19.6148	0.010008	0.913022	0.218513	0	0	1	0.033252	1	0	0	16.1429	14.4615	14.8571	15.8462
877	2015	C30	8	23.7678	0.637895	35.4938	-0.032622	0.982128	-0.400555	0	0	1	0.037	1	1	0	9.78125	4.96875	6.75758	8.03226
877	2016	C30	9	23.6136	0.63294	35.4938	0.001028	0.968838	-0.229647	0	0	1	0.055891	1	1	0	10.4848	5.32258	7.51515	8.48387
877	2017	C30	12	23.6136	0.552349	45.8656	0.015246	1.11998	-0.159863	0	0	1	0.036972	1	1	0	11.7576	6.90323	10.4848	8.25806
877	2018	C30	16	23.5565	0.461093	45.8656	0.072682	0.915109	-0.133788	0	0	1	0.077378	1	1	1	13.875	8.875	13.4063	9.34375
877	2019	C30	16	23.4313	0.336432	45.8656	0.119711	1.12574	-0.253219	0	0	1	0.065411	1	1	1	14.1935	8.6129	13.3871	9.41935
878	2015	C32	16	23.8588	0.729198	43.1763	0.002757	1.57081	-0.557216	0	0	1	0.059876	1	1	0	12.9565	7.58333	9.16667	11.3043
878	2016	C32	16	23.8588	0.712887	45.0064	0.007568	1.43868	-0.033134	0	0	1	0.066881	1	1	0	13.04	8.3913	9.88	11.8261
878	2017	C32	17	24.189	0.702741	45.0064	0.011676	1.33322	-0.275984	0	0	1	0.065869	1	1	0	14.4583	9.91667	11.96	12.4348
878	2018	C32	21	24.3342	0.701901	45.0064	0.010781	1.00331	0.48719	0	0	1	0.069183	1	1	0	15.5	11.7917	14.36	12.8696
878	2019	C32	19	24.4609	0.713752	37.5053	0.023009	1.21817	0.005593	0	0	1	0.076839	1	1	0	15.5652	10.8333	12.625	13.6957
883	2015	D44	12	24.4845	0.431381	27.3015	0.037639	1.29644	-0.095344	0	0	1	0.038738	1	1	0	11.7333	9	11.0667	9.76923
883	2016	D44	13	24.4609	0.366563	27.3015	0.046925	1.06591	0.037839	0	0	1	0.056166	1	1	1	13	10.4286	11.6154	11.7143
883	2017	D44	14	24.5519	0.391796	27.3015	0.044781	1.03429	-0.093026	0	0	1	0.052505	1	1	1	14.4615	12.2143	14.6923	12
883	2018	D44	15	24.5945	0.39077	27.9181	0.039535	0.906493	0.06031	0	0	1	0.059734	1	1	1	16.6923	14.4286	14.6923	16.2857
883	2019	D44	15	24.8176	0.443433	27.9181	0.029811	0.893015	-0.147581	0	0	1	0.04817	1	1	1	16.2308	14.4286	14.8462	15.7143
898	2015	C31	19	25.2119	0.506964	67.2934	-0.051921	0.912022	-0.109379	0	0	1	0.037093	1	1	0	13.3636	11.9091	10.8333	14.8
898	2016	C31	19	25.2006	0.485767	67.2934	0.018338	0.914838	0.079057	0	0	1	0.055737	1	1	1	13.4545	12.8182	12.8182	13.4545
898	2017	C31	20	25.2119	0.43516	58.309	0.062912	0.957649	0.109795	0	0	1	0.044403	1	1	1	14.0909	13.0909	13.5455	13.6364
898	2018	C31	20	25.2231	0.417211	53.3331	0.088332	0.855076	-0.115968	0	0	1	0.07531	1	1	1	17.1818	16	16.4545	16.7273
898	2019	C31	20	25.2006	0.401558	53.3331	0.020044	0.827361	0.053298	0	0	1	0.04583	1	1	0	17.3636	16.7273	16.6667	17.5
899	2015	D44	8	22.515	0.560831	58.4294	0.096175	1.69726	-0.069884	0	0	1	0.054493	1	0	1	11.75	9.08333	11.2857	9.92857
899	2016	D44	11	22.7514	0.369861	38.7269	0.04998	1.32297	-0.036142	0	0	1	0.041693	1	0	1	13	10.3846	11.7692	11.7143
899	2017	D44	11	22.7111	0.389494	38.7269	0.002247	1.11927	0.040866	0	0	1	0.066229	1	0	0	14.4286	12.3077	14.6429	12.0769
899	2018	D44	13	22.7514	0.3856	38.9648	0.024869	0.966456	0.120418	0	0	1	0.079407	1	0	1	16.5714	14.5385	14.8462	16.2857
899	2019	D44	13	22.7248	0.347621	39.7155	0.033083	0.993952	-0.003277	0	0	1	0.06948	1	0	1	16.1429	14.5385	15	15.7143
908	2015	C27	2	21.947	0.346886	19.489	0.107532	1.95402	0.988333	0	0	1	0.105158	0	1	1	7.52055	5.18056	6.01389	6.69863
908	2016	C27	5	22.3525	0.491163	19.4015	0.075595	1.69979	1.60974	0	0	1	0.095777	0	1	1	8.62162	5.90541	7.04054	7.48649
908	2017	C27	12	22.3125	0.466004	19.7967	0.038042	1.35228	1.44946	0	0	1	0.074403	0	1	0	10.9067	7.81333	9.32895	9.39189
908	2018	C27	13	22.3719	0.452455	19.7967	0.037982	1.16048	1.14586	0	0	1	0.097789	0	1	0	12.8816	9.87013	11.7403	10.9868
908	2019	C27	13	22.2049	0.553615	19.7967	-0.148266	1.26086	-0.095795	0	0	1	0.074427	0	0	0	12.7692	9.7973	11.6623	10.9733
910	2015	C20	2	22.5951	0.625825	47.7156	0.060308	1.97321	-0.137992	0	0	1	0.132897	0	1	1	5.5	3.66667	3.5	5
910	2016	C20	2	22.4982	0.489455	47.516	0.09005	2.19117	0.381975	0	0	1	0.094806	0	1	1	5.66667	4	4	5.66667
910	2017	C20	8	22.5638	0.42134	45.4195	0.116282	2.3582	0.183011	0	0	1	0.067948	0	1	1	6	6	7.33333	4.66667
910	2018	C20	12	22.6548	0.351712	45.8863	0.110249	1.17058	0.103667	0	0	1	0.086195	0	1	1	9	9	9	9
910	2019	C20	12	22.8027	0.3426	45.912	0.092085	1.30671	0.075902	0	0	1	0.083707	0	1	1	9.5	8.66667	9	9
915	2015	C27	6	21.4652	0.192871	21.5483	0.125653	3.22763	0.607032	0	0	1	0.046207	1	0	1	7.44595	5.16901	5.95833	6.69863
915	2016	C27	7	21.6396	0.214685	20.7161	0.141389	3.26539	0.17074	0	0	1	0.041316	1	0	1	8.57333	5.89041	7.01351	7.48649
915	2017	C27	6	21.7529	0.200491	20.7161	0.162462	2.73892	-0.128062	0	0	1	0.03779	1	0	1	10.9211	7.83784	9.37333	9.42667
915	2018	C27	14	21.788	0.19275	20.7161	0.082613	1.38728	-0.488368	0	0	1	0.04222	1	0	1	12.8831	9.81579	11.7105	11.013
915	2019	C27	14	21.8864	0.18567	20.7161	0.113885	2.15106	-0.036925	0	0	1	0.061783	1	0	1	12.7692	9.78378	11.6316	11
919	2015	C27	5	22.0842	0.240434	45.227	0.068049	2.48946	0.116809	0	0	1	0.132897	1	1	0	7.47945	5.18056	5.9589	6.72222
919	2016	C27	6	22.0842	0.208638	45.227	0.057631	1.97456	0.093973	0	0	1	0.094806	1	1	0	8.60811	5.90541	7.01333	7.50685
919	2017	C27	5	22.0842	0.208222	45.227	0.044836	1.36278	-0.039623	0	0	1	0.067948	1	0	0	10.9211	7.85135	9.32895	9.48649
919	2018	C27	8	22.0842	0.164455	45.227	0.074359	0.977919	-0.201582	0	0	1	0.086195	1	0	1	12.8831	9.89474	11.7895	11.013
919	2019	C27	10	22.1583	0.176422	45.227	0.04417	1.06105	-0.085875	0	0	1	0.083707	1	0	0	12.7692	9.83784	11.6623	11.0133
923	2015	C35	4	21.1287	0.711657	35.5402	0.000478	3.16902	0.740217	0	0	1	0.095114	1	1	0		5	5
923	2016	C35	4	21.0597	0.710503	35.5402	0.001484	4.07573	0.672947	0	0	1	0.103445	1	0	0	5		5
923	2017	C35	9	23.3623	0.347239	23.1971	0.033016	1.13446	-0.603955	0	0	1	0.105479	1	1	0		5	5
923	2018	B08	12	23.2082	0.32462	23.7477	0.017143	1.01258	0.177004	0	0	1	0.06806	1	1	1	17	8.5	3	15.5
923	2019	B08	10	23.2882	0.264815	23.8094	0.058071	1.00469	0.174332	0		1	0.069251	1	1	1	15	7	11	9
929	2015	C15	6	21.1933	0.259101	21.2888	0.04903		-0.437853	0	0	1	0.080725	0	0	1	8.26667	7.61538	7.5	8.42857
929	2016	C15	6	21.1287	0.241178	20.6082	-0.016836	2.59592	-0.400495	0	0	1	0.081486	0	0	0	8.625	7.57143	8.375	7.85714
929	2017	C15	11	21.1287	0.211946	21.4954	0.008623	1.7233	-0.485745	0	0	1	0.072374	0	0	0	11.5625	9.64286	10.8125	10.5
929	2018	C15	14	21.0597	0.209066	21.4954	-0.04771	1.04656	-0.262794	0	0	1	0.108319	0	0	0	12.75	12.6667	12.9375	12.4667
929	2019	C15	14	21.0597	0.204043	21.4954	0.00186	1.14373	-0.151901	0	0	1	0.054329	0	0	0	12.625	12	12.3125	12.3571
931	2015	S90	5	21.7529	0.688667	24.4666	0.056036	3.76904	0.379491	0	0	1	0.069258	0	1	1
931	2016	S90	5	21.8547	0.660986	24.4666	0.014309	2.46227	0.258394	0	0	1	0.0492	0	1	1
931	2017	S90	9	22.0042	0.509306	27.7793	0.011939	1.82061	0.270515	0	0	1	0.070603	0	1	1
931	2018	C27	12	21.976	0.463328	27.7793	0.034267	1.87696	0.164089	0	0	1	0.057733	0	0	0	12.8831	9.84211	11.7403	11
931	2019	C27	12	22.0042	0.481596	27.7793	0.035216	2.43951	0.130796	0	0	1	0.063351	0	0	0	12.7692	9.81081	11.6623	10.9867
935	2015	C30	10	22.428	0.400878	58.1618	-0.019381	1.21572	0.095055	1	0	1	0.066633	0	1	0	9.71875	4.96875	6.75758	7.96774
935	2016	C30	10	22.4097	0.385493	25.9239	0.020017	3.97596	0.400976	1	0	1	0.074425	0	1	0	10.4545	5.32258	7.51515	8.45161
935	2017	C30	13	22.5316	0.41394	26.5176	0.040439	2.23732	0.43529	1	0	1	0.062402	0	1	1	11.7273	6.90323	10.4063	8.375
935	2018	C30	13	22.1583	0.164091	26.5176	0.168688	2.9164	-0.025958	1	0	1	0.059695	0	0	1	13.9394	8.74194	13.5	9.34375
935	2019	C30	13	22.3125	0.132121	26.5176	0.14967	2.72614	0.015096	1	0	1	0.045792	0	0	1	14.25	8.46667	13.4839	9.41935
937	2015	B06	12	24.4368	0.509582	44.1249	0.007453	0.957017	-0.170601	0	0	1	0.095114	1	1	1	13.8889	9.33333	11.2222	12
937	2016	B06	13	24.5075	0.538275	44.1249	0.003672	1.07038	0.390151	0	0	1	0.103445	1	1	0	14.3333	11	13.3	11.7778
937	2017	B06	13	24.5519	0.545199	44.1249	0.023801	0.995418	-0.043149	0	0	1	0.105479	1	1	0	15.2222	12	13.2	13.8889
937	2018	B06	15	24.5519	0.528507	44.4756	0.022924	0.851594	-0.064452	0	0	1	0.06806	1	1	0	16.3333	13.3	14.3	15.2222
937	2019	B06	17	24.5299	0.49565	44.4756	0.026467	0.827361	-0.138724	0	0	1	0.069251	1	1	0	16	13.1111	14.1	15.125
952	2015	C27	9	21.1933	0.682942	15.1147	0.011363	4.25462	-0.032442	0	0	1	0.038738	1	0	0	7.44595	5.12676	5.9589	6.66667
952	2016	C27	10	21.1933	0.596556	16.5713	0.08894	3.63115	-0.324827	0	0	1	0.056166	1	0	1	8.57333	5.84932	6.97297	7.48649
952	2017	C27	14	21.1933	0.533928	16.5713	0.064594	2.73375	0.055596	0	0	1	0.052505	1	0	1	10.9211	7.72973	9.26667	9.42667
952	2018	C27	14	21.2539	0.479735	16.5713	0.10241	1.95727	0.138495	0	0	1	0.059734	1	0	1	12.8831	9.81579	11.7105	11.013
952	2019	C27	12	21.3111	0.454122	16.5713	0.047089	1.812	-0.072974	0	0	1	0.04817	1	0	0	12.7692	9.81081	11.6623	10.9867
955	2015	C17	6	20.8186	0.399094	16.7347	-0.071668	5.38493	-0.328013	0	0	1	0.052216	0	0	0	8.06667	7.63636	8.14286	7.58333
955	2016	C17	6	20.9056	0.368533	16.7347	0.023466	3.84503	0.050442	0	0	1	0.075604	0	0	0	9.28571	8.33333	9.57143	8
955	2017	C17	5	20.9856	0.43133	16.7347	0.033461	3.16971	-0.082182	0	0	1	0.096509	0	0	0	10.6923	9.66667	10.9231	9.41667
955	2018	C17	7	20.8186	0.434588	16.7347	-0.099673	2.35152	-0.067778	0	0	1	0.085696	0	0	0	14.1538	12.25	14.3077	12.0833
955	2019	C17	7	20.9056	0.464304	16.7347	0.001516	4.16713	-0.334811	0	0	1	0.053724	0	0	0	14.0833	11.2	13.4167	12
959	2015	C31	11	24.928	0.654512	74.5657	-0.022186	0.995176	0.038979	0	0	1	0.069258	1	1	1	14.0909	11.9091	10.8182	15.1818
959	2016	C31	12	25.5908	0.736019	74.5657	0.003708	1.00633	0.12284	0	0	1	0.0492	1	1	0	14.0909	12.8182	13.3333	13.6
959	2017	C31	12	25.5908	0.727808	74.5657	0.023162	0.979573	0.014363	0	0	1	0.070603	1	1	0	14.8182	13.0909	14.0833	13.8
959	2018	C31	15	25.6649	0.730785	74.5657	0.024657	0.930912	0.023729	0	0	1	0.057733	1	1	0	17.6364	16	16.75	16.9
959	2019	C31	17	25.6649	0.719185	64.3808	0.012408	0.857792	0.077592	0	0	1	0.063351	1	1	0	17.6364	16.7273	16.6667	17.8
960	2015	C32	24	24.0555	0.684501	36.8605	-0.064247	1.31474	-0.111106	0	0	1	0.059876	1	1	0	12.6087	7.58333	9.16667	10.9565
960	2016	C32	23	24.0555	0.684747	36.8605	0.008548	1.29922	-0.18658	0	0	1	0.066881	1	1	0	12.76	8.3913	9.88	11.5217
960	2017	C32	22	24.1572	0.59961	32.5153	0.029298	1.23234	-0.232014	0	0	1	0.065869	1	1	1	14.25	9.91667	11.5417	12.625
960	2018	C32	22	24.2496	0.586543	32.5153	0.032787	1.04326	-0.264568	0	0	1	0.069183	1	1	1	15.4583	11.7917	14.0417	13.2083
960	2019	C32	22	24.2786	0.600611	32.5153	0.031565	1.09644	-0.262994	0	0	1	0.076839	1	1	1	15.4348	10.8333	12.2174	13.9167
966	2015	D44	10	22.985	0.640998	37.3949	0.099407	1.51367	-0.175037	0	0	1	0.038738	1	0	1	11.75	8.91667	11.1429	9.92857
966	2016	D44	10	22.9425	0.602911	37.3949	0.04322	1.3317	-0.077382	0	0	1	0.056166	1	0	1	13	10.4615	11.8462	11.7143
966	2017	D44	11	22.964	0.63537	37.3949	-0.013011	1.09257	-0.136009	0	0	1	0.052505	1	0	0	14.4286	12.3077	14.6429	12.0769
966	2018	D44	11	22.964	0.619246	37.3949	0.023032	1.03474	0.000967	0	0	1	0.059734	1	0	1	16.5714	14.6923	15	16.2857
966	2019	D44	13	22.9954	0.546505	37.3949	0.060682	1.07542	-0.115613	0	0	1	0.04817	1	0	1	16.1429	14.5385	15	15.7143
975	2015	B09	7	22.3125	0.058587	18.732	0.066163	2.02665	-0.135637	0	0	1	0.057799	0	0	1	13.9	5.25	7.88889	12.2222
975	2016	B09	8	22.3125	0.058587	18.732	0.060238	3.03038	-0.122698	0	0	1	0.051847	0	0	1	13.7	6.77778	7.88889	12.7
975	2017	B09	10	23.1212	0.117174	18.732	0.044955	1.3197	1.49303	0	0	1	0.052128	0	1	1	16	8.2	10.4444	13.2
975	2018	B09	10	23.1212	0.120656	15.7377	0.072114	1.62722	-0.272079	0	0	1	0.065409	0	1	1	17.4444	9.7	13.1111	13.6
975	2019	B09	10	23.2082	0.149301	15.7377	0.080386	1.88618	-0.055094	0	0	1	0.071761	0	1	1	16.7778	9.3	11.7778	13.8
983	2015	B06	16	24.6745	0.636522	54.3988	0.004033	1.00334	-0.035937	0	0	1	0.122776	1	1	1	13.4444	9.33333	10.7778	12
983	2016	B06	16	24.7122	0.640298	54.3988	0.008369	1.13507	0.518894	0	0	1	0.066964	1	1	0	14	11	13.3	11.4444
983	2017	B06	18	24.7837	0.633695	54.3988	0.031763	1.18598	0.029948	0	0	1	0.066744	1	1	0	14.6667	12	13.2	13.3333
983	2018	B06	19	24.8976	0.640113	54.3988	0.033034	0.906038	0.096365	0	0	1	0.04724	1	1	0	15.8889	13.3	14.3	14.7778
983	2019	B06	19	24.8976	0.644769	54.3988	0.031031	0.941434	0.07333	0	0	1	0.05384	1	1	0	15.7778	13.1111	14.1	14.875
989	2015	C27	5	22.2273	0.152761	42.3283	0.105356	2.30304	-0.700798	0	0	1	0.105158	0	1	1	7.47945	5.18056	5.97222	6.69863
989	2016	C27	8	22.2919	0.137648	42.3283	0.135887	2.1396	0.112778	0	0	1	0.095777	0	1	1	8.58108	5.90541	7	7.48649
989	2017	C27	10	22.4982	0.233379	42.3283	0.121251	1.78579	0.075951	0	0	1	0.074403	0	1	1	10.9333	7.81333	9.32	9.42667
989	2018	C27	11	22.3719	0.178599	42.3283	0.063376	1.43613	-0.177371	0	0	1	0.097789	0	1	1	12.9079	9.87013	11.75	11.013
989	2019	C27	11	22.3125	0.18614	42.3283	0.038063	1.45158	0.25494	0	0	1	0.074427	0	0	0	12.7692	9.82432	11.6623	11
999	2015	C27	13	23.2082	0.361513	63.5917	0.106055	2.58307	0.315656	1	0	1	0.054185	1	1	1	7.36986	5.18056	5.86111	6.69863
999	2016	C27	14	23.3623	0.356441	63.5989	0.089122	2.1422	0.496167	1	0	1	0.07615	1	1	1	8.5	5.90541	6.91892	7.48649
999	2017	C27	14	23.4959	0.374845	63.5989	0.081904	2.01836	0.462747	1	0	1	0.054802	1	1	1	10.88	7.81333	9.26667	9.42667
999	2018	C27	21	23.6136	0.380558	63.5989	0.081801	1.72991	0.340236	1	0	1	0.064079	1	1	1	12.7763	9.87013	11.6184	11.013
999	2019	C27	19	23.719	0.359223	63.5989	0.106403	1.90135	0.494644	1	0	1	0.047794	1	1	1	12.6883	9.84	11.5658	11
1896	2015	D44	7	23.2882	0.663397	60.5222	0.047557	1.34975	-0.028217	0	0	1	0.083122	1	0	1	11.75	9.16667	11.3571	9.92857
1896	2016	D44	10	23.3623	0.658767	60.5222	0.033567	1.19502	0.086133	0	0	1	0.072583	1	0	1	13	10.4615	11.8462	11.7143
1896	2017	D44	12	23.7678	0.648876	64.202	0.001252	0.960834	0.104633	1	0	1	0.059458	1	0	0	14.4286	12.2308	14.6429	12
1896	2018	D44	14	23.7678	0.696553	64.202	-0.040932	0.887889	-0.312414	1	0	1	0.082791	1	0	0	16.5714	14.4615	14.7143	16.4615
1896	2019	D44	14	23.719	0.673982	64.202	0.004078	0.902245	-0.382304	1	0	1	0.047388	1	0	0	16.1429	14.4615	14.8571	15.8462
2001	2015	C27	13	22.9954	0.274672	56.3566	0.040089	2.20966	0.101524	0	0	1	0.125066	0	1	0	7.36986	5.18056	5.9589	6.61111
2001	2016	C27	14	23.1212	0.290971	56.3566	0.107392	2.14456	0.137697	0	0	1	0.100449	0	1	1	8.5	5.90541	6.91892	7.48649
2001	2017	C27	17	23.6136	0.230256	48.5536	0.094254	2.59253	0.443883	0	0	1	0.081052	0	1	1	10.84	7.81333	9.22667	9.42667
2001	2018	C27	20	23.8143	0.260766	48.5536	0.141256	1.72184	-0.05043	0	0	1	0.072465	0	1	1	12.7895	9.87013	11.6316	11.013
2001	2019	C27	18	24.0906	0.407028	48.5536	0.076366	2.14586	-0.022493	0	0	1	0.058011	0	1	1	12.7013	9.84	11.5789	11
2007	2015	C27	5	22.1096	0.058587	17.8355	0.144722	5.65063	-0.203833	0	0	1	0.083122	0	1	1	7.47945	5.18056	5.97222	6.69863
2007	2016	C27	5	22.2708	0.058587	17.8355	0.165868	6.35164	-0.038812	0	0	1	0.072583	0	1	1	8.62162	5.90541	7.04054	7.48649
2007	2017	C27	5	22.3719	0.072278	17.9441	0.153985	4.33309	0.074426	0	0	1	0.059458	0	1	1	11	7.81333	9.38667	9.42667
2007	2018	C27	8	22.5951	0.11096	17.9571	0.186282	4.287	0.414774	0	0	1	0.082791	0	1	1	12.9474	9.87013	11.7895	11.013
2007	2019	C27	8	22.7514	0.092211	17.8557	0.181833	5.80029	-0.141064	0	0	1	0.047388	0	1	1	12.8312	9.84	11.7105	11
2012	2015	C22	5	21.1933	0.231634	17.5864	0.016984	3.06527	0.017518	0	0	1	0.125066	0	0	1	11.1	11.625	9.77778	12.8889
2012	2016	C22	7	21.2539	0.276121	17.5864	0.010292	3.6671	0.243201	0	0	1	0.100449	0	0	0	12.1	12.625	11.3	13.625
2012	2017	C22	10	21.3111	0.269959	17.5864	0.023478	2.9746	0.221849	0	0	1	0.081052	0	0	0	12.6	14.625	13.8	13.125
2012	2018	C22	11	21.3651	0.282503	17.5864	0.020725	1.26631	0.034564	0	0	1	0.072465	0	0	0	15	17.1429	14.6	17.375
2012	2019	C22	11	21.3111	0.238061	17.5864	0.037387	1.68126	0.014842	0	0	1	0.058011	0	0	1	13.4444	16.25	13.75	15.6667
2019	2015	C27	9	22.2273	0.366453	47.3471	0.079609	2.39852	0.01246	0	0	1	0.125066	0	1	1	7.42466	5.18056	5.91667	6.69863
2019	2016	C27	13	22.6692	0.441462	47.3471	0.097859	1.94131	-0.109997	0	0	1	0.100449	0	1	1	8.51351	5.90541	6.93243	7.48649
2019	2017	C27	14	22.898	0.226451	43.182	0.144354	2.28785	0.08288	0	0	1	0.081052	0	1	1	10.88	7.81333	9.26667	9.42667
2019	2018	C27	16	23.0056	0.29537	43.182	0.070965	1.41504	0.081332	0	0	1	0.072465	0	1	1	12.8421	9.87013	11.6842	11.013
2019	2019	C27	14	23.1212	0.293164	42.1371	0.078902	1.72667	0.088049	0	0	1	0.058011	0	1	1	12.7532	9.84	11.6316	11
2020	2015	C27	9	21.788	0.231094	18.8945	0.056359	3.08621	0.141152	0	0	1	0.125066	0	0	0	7.44595	5.12676	5.9589	6.66667
2020	2016	C27	9	21.9172	0.262634	23.1578	0.061745	2.05929	0.146982	0	0	1	0.100449	0	0	0	8.57333	5.86301	7.01333	7.46575
2020	2017	C27	13	22.3125	0.191361	20.1079	0.054451	1.60538	0.229649	0	0	1	0.081052	0	1	0	10.8933	7.81333	9.32895	9.37838
2020	2018	C27	14	22.3327	0.284143	20.555	0.07442	1.43196	-0.136215	0	0	1	0.072465	0	1	1	12.8684	9.87013	11.7105	11.013
2020	2019	C27	14	22.446	0.340328	20.555	0.092789	1.58656	-0.091587	0	0	1	0.058011	0	1	1	12.7532	9.84	11.6316	11
2022	2015	C27	2	21.4652	0.167006	18.7025	0.101303	5.72194	-0.027528	0	0	1	0.047715		0	1	7.44595	5.22535	6.01389	6.69863
2022	2016	C27	2	21.5562	0.181848	18.7025	0.099358	3.66577	0.018116	0	0	1	0.0371		0	1	8.57333	5.9589	7.08108	7.48649
2022	2017	C27	2	21.7165	0.234378	18.7025	0.081536	2.66755	0.164254	0	0	1	0.045473		0	1	10.9211	7.89189	9.42667	9.42667
2022	2018	C27	4	21.976	0.306455	18.6061	0.070442	1.68223	0.040925	0	0	1	0.055057		0	1	12.8831	9.94737	11.8421	11.013
2022	2019	C27	4	22.0316	0.273789	18.6313	0.073794	1.89324	0.007483	0	0	1	0.059841		0	1	12.7692	9.91892	11.7632	11
2038	2015	C27	6	22.0583	0.058587	22.5523	0.153449	5.25433	0.171317	0	0	1	0.069258	0	1	1	7.46575	5.18056	5.95833	6.69863
2038	2016	C27	7	22.1343	0.058587	22.5523	0.109619	3.91354	0.375729	0	0	1	0.0492	0	1	1	8.59459	5.90541	7.01351	7.48649
2038	2017	C27	10	22.2493	0.062305	22.5653	0.115322	4.05414	0.522897	0	0	1	0.070603	0	1	1	10.9333	7.81333	9.32	9.42667
2038	2018	C27	12	22.3327	0.094167	22.5653	0.112944	3.07351	0.080919	0	0	1	0.057733	0	1	1	12.8947	9.87013	11.7368	11.013
2038	2019	C27	12	22.3719	0.077275	22.5814	0.091771	2.37865	-0.136377	0	0	1	0.063351	1	1	1	12.7792	9.84	11.6579	11
2042	2015	C17	14	22.964	0.601403	41.6735	0.036113	1.66826	-0.591804	0	0	1	0.072866	0	1	1	7.64286	7.5	7.69231	7.46154
2042	2016	C17	14	23.1212	0.614956	41.6735	0.046599	1.48232	-0.193315	0	0	1	0.072866	0	1	1	8.92308	8.15385	9.23077	7.84615
2042	2017	C17	14	23.4959	0.548382	34.271	0.043828	1.32617	0.079277	0	0	1	0.046923	0	1	1	10.4167	9.30769	10.6667	9.07692
2042	2018	C17	20	23.6136	0.604951	34.271	0.040812	1.05176	-0.093886	0	0	1	0.079969	0	1	1	13.6667	11.8462	13.8333	11.6923
2042	2019	C17	20	23.6136	0.635706	34.271	0.022398	1.24373	0.300272	0	0	1	0.065549	0	1	1	13.5455	10.8182	12.8182	11.5455
2043	2015	C20	5	20.9056	0.213184	33.2721	0.083347	5.9002	0.092449	0	0	1	0.125066	0	0	1	4.33333	3	2	5
2043	2016	C20	5	21.4164	0.191915	29.1884	0.130054	3.27318	0.215287	0	0	1	0.100449	0	0	1	4.75	3.5	3	5.66667
2043	2017	C20	9	21.7165	0.267608	26.5919	0.136567	3.68475	0.036946	0	0	1	0.081052	0	0	1	6.5	4.5	7	4.66667
2043	2018	C20	12	21.8219	0.436044	28.4656	0.110465	1.69179	-0.00584	0	0	1	0.072465	0	0	1	10	7.5	9	9
2043	2019	C20	12	22.0583	0.489385	29.6022	0.104252	1.96381	0.10608	0	0	1	0.058011	0	0	1	10.3333	7	9	9
2066	2015	C30	6	21.976	0.754719	40.1288	-0.015904	2.09177	0.02029	0	0	1	0.069258	1	1	0	9.84375	4.96875	6.75758	8.09677
2066	2016	C30	6	21.947	0.744741	40.1288	0.005538	2.03731	0.092614	0	0	1	0.0492	1	0	0	10.4412	5.3	7.51515	8.58065
2066	2017	C30	7	22.0316	0.747951	40.1288	0.01176	1.39785	0.356812	0	0	1	0.070603	1	0	0	11.7647	6.9	10.4848	8.41935
2066	2018	C30	10	22.0316	0.736514	40.1288	0.019225	1.19077	-0.01101	0	0	1	0.057733	1	0	0	13.9394	8.83871	13.4848	9.32258
2066	2019	C30	8	22.0583	0.731281	40.1288	0.02468	1.20616	0.229505	0	0	1	0.063351	1	0	0	14.25	8.63333	13.4688	9.46667
2067	2015	C22	24	22.4637	0.473602	16.2896	0.000364	2.03757	0.01275	0	0	1	0.125066	0	1	0	9.66667	10.8889	9.3	11.5
2067	2016	C22	24	22.4637	0.410205	16.2896	0.055398	1.60955	0.373809	0	0	1	0.100449	0	1	1	10.7778	12	9.88889	12.8889
2067	2017	C22	24	22.5638	0.368297	15.7916	0.109924	1.36039	-0.072538	0	0	1	0.081052	0	1	1	11.3333	14.1111	12.6667	12.7778
2067	2018	C22	24	22.5796	0.31684	16.0367	0.056085	0.937096	-0.065441	0	0	1	0.072465	0	1	1	14.1	16.375	13.5556	16.6667
2067	2019	C22	24	22.4637	0.200056	16.0367	0.035916	0.873628	0.034835	0	0	1	0.058011	0	0	1	13.4444	14.625	12.125	15.6667
2075	2015	C31	9	22.6103	0.381069	19.8845	-0.019761		-0.700798	0	0	1	0.132897	0	0	1	13.8333	12.2	11	15.1818
2075	2016	C31	7	22.7774	0.384815	20.3407	0.055389		0.236965	0	0	1	0.094806	0	0	1	13.9167	13.4	13.9091	13.4545
2075	2017	C31	12	22.9954	0.363175	20.3407	0.146724		0.264305	0	0	1	0.067948	0	0	1	14.5833	13.2	14.2727	13.6364
2075	2018	C31	18	23.2082	0.34638	20.3407	0.196964	1.88441	-0.024222	0	0	1	0.086195	0	0	1	17.4167	15.8	16.6364	16.7273
2075	2019	C31	18	23.2082	0.347229	26.6394	0.083389	1.54137	-0.040395	0	0	1	0.083707	0	0	1	17.5833	16.6	16.5455	17.7273
2078	2015	C22	15	23.719	0.625026	55.8754	0.038295	1.27393	0.058015	0	0	1	0.046207	0	1	1	10.6667	10.8889	8.66667	12.8889
2078	2016	C22	15	23.719	0.587013	48.4001	0.057353	1.42388	0.16853	0	0	1	0.041316	0	1	1	11.7778	12	10.8889	12.8889
2078	2017	C22	16	23.9814	0.584588	47.341	0.086356	1.49599	0.035739	0	0	1	0.03779	0	1	1	12.2222	14.1111	13.5556	12.7778
2078	2018	C22	17	24.1245	0.572256	47.6442	0.075947	1.07164	0.003963	0	0	1	0.04222	0	1	1	14.8	16.375	14.3333	16.6667
2078	2019	C22	17	24.189	0.544827	47.6595	0.068046	1.3317	0.131005	0	0	1	0.061783	0	1	1	13	15.6667	13	15.6667
2080	2015	C30	10	22.8027	0.613958	54.3246	0.042115	1.94537	-0.013821	0	0	1	0.132897	1	1	1	9.71875	4.96875	6.65625	8.03125
2080	2016	C30	11	23.7678	0.597378	60.2384	0.02058	1.06438	0.119248	0	0	1	0.094806	1	1	0	10.4242	5.32258	7.51515	8.41935
2080	2017	C30	13	23.8143	0.593373	60.2384	0.03612	1.2681	0.10364	0	0	1	0.067948	1	1	0	11.7273	6.90323	10.4848	8.22581
2080	2018	C30	9	23.9013	0.541719	60.2384	0.041245	0.988141	0.193455	0	0	1	0.086195	1	1	0	14.0938	8.875	13.4848	9.35484
2080	2019	C30	9	24.0906	0.563553	60.2384	0.048778	1.27411	0.16874	0	0	1	0.083707	1	1	1	14.4194	8.6129	13.6129	9.41935
2082	2015	C32	12	21.1933	0.167122	18.8838	0.042314		-0.062871	0	0	1	0.125066	0	0	1	13.0833	7.3913	9.04348	11.5
2082	2016	C32	9	21.2539	0.15789	9.4419	0.04425	2.68727	0.404843	0	0	1	0.100449	0	0	1	13.1538	8.36364	9.91667	12
2082	2017	C32	13	21.4652	0.236462	18.8838	0.047813	1.78587	0.17228	0	0	1	0.081052	0	0	1	14.56	9.78261	11.9167	12.625
2082	2018	C32	12	21.7529	0.394242	18.8838	0.043997	1.01153	0.171925	0	0	1	0.072465	0	0	1	15.72	11.7826	14.4583	13.2083
2082	2019	C32	10	22.0583	0.496967	18.8838	0.054948	1.08875	-0.058978	0		1	0.058011	0	0	1	15.7083	10.8696	12.7391	13.9167
2083	2015	C17	5	22.7645	0.609528	25.422	0.040797	1.52508	0.016918	1	0	1	0.046207	0	1	1	8.28571	7.5	8.38462	7.46154
2083	2016	C17	5	22.6834	0.552236	27.4219	0.053441	1.42735	0.032948	1	0	1	0.041316	0	1	1	9.61538	8.15385	9.92308	7.84615
2083	2017	C17	4	22.7248	0.550772	27.6643	0.05588	1.35237	0.191759	1	0	1	0.03779	0	1	1	11.25	9.30769	11.5	9.07692
2083	2018	C17	11	22.8633	0.595965	27.6643	0.048028	1.11985	0.097345	1	0	1	0.04222	0	1	1	14.4167	11.8462	14.5833	11.6923
2083	2019	C17	11	23.0259	0.623708	23.6784	0.036432	1.17805	-0.00815	1		1	0.061783	0	1	1	14.3636	10.8182	13.6364	11.5455
2087	2015	C17	5	22.5478	0.674466	32.9976	0.018856	1.38593	0.384444	0	0	1	0.083122	1	1	0	8.28571	7.5	8.14286	7.66667
2087	2016	C17	13	22.7901	0.628088	27.297	0.026146	1.28796	0.051876	0	0	1	0.072583	1	1	0	9	8.15385	9.57143	7.41667
2087	2017	C17	8	22.9315	0.640856	27.297	0.032143	1.16197	0.102346	0	0	1	0.059458	1	1	0	10.9167	9.30769	10.9231	9.16667
2087	2018	C17	17	23.0056	0.592131	27.297	0.03984	0.887687	-0.143771	0	0	1	0.082791	1	1	1	13.9167	11.8462	14.0833	11.6923
2087	2019	C17	15	22.985	0.559093	27.297	0.029514	0.864461	0.109417	0	0	1	0.047388	1	1	1	14	10.8182	13.2727	11.5455
2088	2015	C30	5	21.4652	0.237406	29	0.027384	1.6878	0.250533	1	0	1	0.046207	0	0	1	9.72727	4.96774	6.8125	8.03125
2088	2016	C30	5	21.4652	0.204654	29	0.049439	1.80698	0.14439	1	0	1	0.041316	0	0	1	10.4412	5.33333	7.59375	8.5
2088	2017	C30	5	21.5987	0.231862	29	0.087606	1.64841	0.076147	1	0	1	0.03779	0	0	1	11.7647	6.96667	10.6563	8.375
2088	2018	C30	10	21.7529	0.276579	28.1195	0.109379	1.21243	0.276021	1	0	1	0.04222	0	0	1	13.9394	8.83871	13.5938	9.34375
2088	2019	C30	10	21.8547	0.285349	28.1394	0.110327	1.46634	0.454056	1	0	1	0.061783	0	0	1	14.25	8.56667	13.5806	9.41935
2099	2015	C27	10	22.2919	0.260418	37.9068	0.105469	2.58032	-0.019912	0	0	1	0.125066	0	1	1	7.41096	5.18056	5.90278	6.69863
2099	2016	C27	11	22.6548	0.309207	35.4949	0.032519	1.65709	-0.144539	0	0	1	0.100449	0	1	0	8.54054	5.90541	7.01333	7.43836
2099	2017	C27	13	22.7382	0.311362	35.5202	0.04585	1.55168	0.189205	0	0	1	0.081052	0	1	0	10.8933	7.81333	9.32895	9.37838
2099	2018	C27	13	22.6692	0.233793	35.5815	0.085995	1.26925	-0.062483	0	0	1	0.072465	0	1	1	12.8816	9.87013	11.7237	11.013
2099	2019	C27	13	22.6254	0.151579	34.2236	0.114237	1.85215	-0.121173	0	0	1	0.058011	0	1	1	12.7662	9.84	11.6447	11
2107	2015	C27	4	20.3228	0.18103	50.2671	0.122605	7.12207	-0.171457	0	0	1	0.046207	0	0	1	7.44595	5.19718	5.98611	6.69863
2107	2016	C27	4	20.3808	0.18847	50.2671	0.087091	8.35721	-0.071938	0	0	1	0.041316	0	0	1	8.57333	5.93151	7.05405	7.48649
2107	2017	C27	4	20.5724	0.233449	50.2671	0.094446	5.39332	0.112256	0	0	1	0.03779	0	0	1	10.9211	7.86486	9.4	9.42667
2107	2018	C27	7	20.6399	0.245668	50.2671	0.043362	2.76771	0.065155	0	0	1	0.04222	0	0	0	12.8831	9.90789	11.7403	11.0658
2107	2019	C27	7	20.7233	0.231019	50.2671	0.096467	3.23536	-0.025818	0	0	1	0.061783	0	0	1	12.7692	9.87838	11.7237	11
2110	2015	C31	14	22.6834	0.76853	68.8891	-0.130351	1.29992	-0.036781	0	0	1	0.105359	1	0	0	13.8333	11.7	10.8333	15.3
2110	2016	C31	15	23.2882	0.419669	53.4234	0.073678	1.33536	0.238535	0	0	1	0.111948	1	0	1	13.9167	12.6	13.1818	13.4545
2110	2017	C31	14	23.4959	0.30094	53.4234	0.212735	1.71217	2.08687	0	0	1	0.111516	1	0	1	14.5833	13	14.0909	13.6364
2110	2018	C31	18	24.0555	0.347514	55.0152	0.212735	1.03362	0.020823	0	0	1	0.105364	1	0	1	17.4167	15.8	16.6364	16.7273
2110	2019	C31	18	24.1245	0.368627	54.181	0.1238	1.12535	0.061386	0	0	1	0.099012	1	0	1	17.5833	16.6	16.5455	17.7273
2114	2015	C32	9	21.3111	0.537494	35.9025	0.009599	1.80554	0.53684	0	0	1	0.059876	1	0	1	13.0833	7.52174	9.17391	11.5
2114	2016	C32	9	21.3651	0.519974	32.5917	0.043138	3.70322	0.053841	0	0	1	0.066881	1	0	1	13.1538	8.36364	9.91667	12
2114	2017	C32	14	21.5987	0.231485	27.3961	0.023229	2.39668	-0.161056	0	0	1	0.065869	1	0	0	14.56	9.73913	11.96	12.5652
2114	2018	C32	18	21.5117	0.294656	27.3961	-0.117818	1.27628	0.652219	0	0	1	0.069183	1	0	0	15.72	11.5217	14.36	13
2114	2019	C32	18	21.5117	0.298382	27.3961	0.010679	1.37786	0.155374	0	0	1	0.076839	1	0	0	15.7083	10.5217	12.625	13.7391
2118	2015	C27	5	22.3327	0.596811	43.1732	0.007849	2.59827	2.16253	0	0	1	0.030305	0	1	0	7.47945	5.18056	5.9589	6.72222
2118	2016	C27	5	22.6103	0.435522	39.2697	0.024522	1.661	0.177469	0	0	1	0.03223	0	1	0	8.62162	5.90541	7.01333	7.52055
2118	2017	C27	5	22.9093	0.534625	39.2697	0.041828	1.49583	0.942144	0	0	1	0.037983	0	1	0	11	7.81333	9.32895	9.48649
2118	2018	C27	10	23.0158	0.565447	39.1901	0.017541	1.10279	-0.700798	0	0	1	0.082979	0	1	0	12.9211	9.87013	11.7403	11.0263
2118	2019	C27	10	23.1212	0.582794	36.6535	0.00659	1.33258	-0.26771	0	0	1	0.033252	0	1	0	12.8052	9.84	11.6623	11.0133
2128	2015	B06	7	23.3623	0.369467	59.2189	0.037832	1.34043	0.387217	0	0	1	0.057799	1	0	1	13.7	9.625	11.7778	12
2128	2016	B06	11	23.3623	0.315029	59.2189	0.059269	1.31342	0.400408	0	0	1	0.051847	1	0	1	14.2	11	13.5556	11.9
2128	2017	B06	13	23.4313	0.262163	59.2189	0.119768	1.4926	0.527319	0	0	1	0.052128	1	0	1	15	11.8889	13.2222	13.8
2128	2018	B06	13	23.6136	0.302238	59.2189	0.115021	0.962789	0.393334	0	0	1	0.065409	1	0	1	16.2	13.3333	14.4444	15.2
2128	2019	B06	13	24.2496	0.445799	58.3908	0.079996	0.947118	0.053268	0	0	1	0.071761	1	1	1	16.4444	13.1111	14.2222	15.3333
2144	2015	C17	5	21.4652	0.176711	21.3616	0.060235	2.19188	0.124135	0	0	1	0.125066	0	0	1	8.06667	7.72727	8.38462	7.46154
2144	2016	C17	11	21.4652	0.173494	21.3616	0.048885	1.84347	0.141458	0	0	1	0.100449	0	0	1	9.28571	7.91667	9.46154	7.84615
2144	2017	C17	12	21.4164	0.16658	21.3616	0.046813	1.30194	0.006571	0	0	1	0.081052	0	0	1	10.6923	9.08333	10.8333	9.07692
2144	2018	C17	12	21.3651	0.141832	22.0006	0.047988	1.02624	0.717399	0	0	1	0.072465	0	0	1	14.1538	11.8333	14.5	11.6923
2144	2019	C17	12	21.3651	0.11189	22.0006	0.041458	1.01631	-0.02514	0	0	1	0.058011	0	0	1	14.0833	10.7	13.5455	11.5455
2149	2015	C32	4	21.788	0.656657	35.1915	-0.061078	2.36294	-0.286944	0	0	1	0.064442	1	0	0	13.0833	7.73913	9.16667	11.8261
2149	2016	C32	5	21.9172	0.419957	28.8918	0.01229	1.99578	-0.08225	0	0	1	0.076904	1	0	0	13.1538	8.54545	9.88	12.3043
2149	2017	C32	10	22.0042	0.427696	28.8918	0.025625	1.57323	0.508734	0	0	1	0.065106	1	0	0	14.56	9.91304	11.96	12.7391
2149	2018	C32	10	22.0842	0.453694	28.8918	0.026587	1.03704	0.434992	0	0	1	0.094892	1	0	1	15.72	11.8696	14.5417	13.2083
2149	2019	C32	10	22.2049	0.518602	28.8918	0.026407	1.26061	-0.104886	0	0	1	0.080487	1	0	1	15.7083	10.8696	12.7391	13.9167
2155	2015	B09	13	22.4637	0.404013	42.385	0.003247	2.03436	0.118196	0	0	1	0.105158	1	1	0	14	5.44444	7.8	12.125
2155	2016	B09	15	22.5951	0.327508	39.9106	0.01895	2.20029	-0.013985	0	0	1	0.095777	1	0	1	13.7	6	7.11111	12.7
2155	2017	B09	17	22.6548	0.326739	39.9106	0.042587	1.90477	-0.296885	0	0	1	0.074403	1	0	1	15.4	7.22222	9.66667	13.2
2155	2018	B09	16	22.6548	0.284926	39.9106	0.037636	1.6549	-0.083415	0	0	1	0.097789	1	0	1	16.7	9	12.4444	13.6
2155	2019	B09	16	22.6402	0.2597	39.9106	0.022891	1.65443	-0.151107	0	0	1	0.074427	1	0	0	16.1	8.55556	11.6	13.5556
2160	2015	C32	7	22.2708	0.499312	24.9586	0.025133	1.68714	0.204932	0	0	1	0.132897	0	1	1	13.3478	7.58333	9.26087	11.5
2160	2016	C32	8	22.4637	0.44153	25.4233	0.027369	1.39199	0.638572	0	0	1	0.094806	0	1	1	13.36	8.3913	9.95833	12
2160	2017	C32	7	22.5951	0.49702	25.4296	0.026092		0.177581	0	0	1	0.067948	0	1	0	14.875	9.91667	11.96	12.8696
2160	2018	C32	10	22.5796	0.546238	25.6062	-0.06735	0.969967	0.17407	0	0	1	0.086195	0	0	0	15.72	11.8696	14.36	13.3478
2160	2019	C32	10	22.515	0.495726	23.311	0.003659	0.919936	0.150308	0	0	1	0.083707	0	0	0	15.7083	10.8696	12.625	14.087
2162	2015	C30	9	21.4652	0.619012	49.6164	0.006669	4.6603	-0.049142	0	0	1	0.047715	0	0	0	9.72727	4.83871	6.75758	8
2162	2016	C30	10	21.4652	0.586805	46.9161	0.007673	3.22137	0.061648	0	0	1	0.0371	0	0	0	10.4412	5.16667	7.51515	8.45161
2162	2017	C30	10	21.4652	0.581206	46.7297	0.008446	2.64558	-0.061446	0	0	1	0.045473	0	0	0	11.7647	6.8	10.4848	8.32258
2162	2018	C30	14	21.5562	0.582459	46.7297	0.009842	1.64807	0.002021	0	0	1	0.055057	0	0	0	13.9394	8.70968	13.4848	9.19355
2162	2019	C30	16	21.5562	0.575883	46.8268	0.01584	1.91023	-0.090709	0	0	1	0.059841	0	0	0	14.25	8.36667	13.4688	9.2
2166	2015	C27	3	21.4164	0.607898	17.5723	0.03709	2.99979	0.438723	0	0	1	0.061136	0	0	0	7.44595	5.21127	5.9589	6.75
2166	2016	C27	5	21.5987	0.652109	17.5723	0.028608	2.49797	0.991656	0	0	1	0.053279	0	0	0	8.57333	5.91781	7.01333	7.52055
2166	2017	C27	7	21.788	0.637198	17.5723	0.071071	1.98621	0.540559	0	0	1	0.087772	0	0	1	10.9211	7.82432	9.36	9.42667
2166	2018	C27	8	21.4652	0.475119	17.5723	0.038431	1.59916	0.106416	0	0	1	0.052653	0	0	0	12.8831	9.89474	11.7403	11.0526
2166	2019	C27	6	21.6788	0.323927	18.7397	0.040331	1.85151	1.72078	0	0	1	0.056247	0	0	0	12.7692	9.89189	11.6623	11.0667
2167	2015	C26	5	21.7165	0.629437	15.6553	-0.132299	2.80844	1.40015	0	0	1	0.054185	1	1	0	7.83333	6.27273	4	10.4545
2167	2016	C32	5	21.7165	0.616608	15.6553	0.009836	3.00009	3.8314	0	0	1	0.07615	1	0	0	13.1538	8.54545	9.88	12.3043
2167	2017	C32	13	21.8219	0.664229	15.6553	-0.012897	2.44388	0.870731	0	0	1	0.054802	1	0	0	14.56	9.78261	11.96	12.6087
2167	2018	C32	13	21.5987	0.588013	15.6553	0.004401	1.92865	-0.304906	0	0	1	0.064079	1	0	0	15.72	11.7391	14.36	13.2174
2167	2019	C32	13	21.5117	0.641057	15.6553	-0.101292	2.59329	0.257716	0	0	1	0.047794	0	0	0	15.7083	10.7391	12.625	13.9565
2171	2015	C32	5	21.7529	0.397262	49.5081	0.026746	3.29876	-0.058702	0	0	1	0.072866	0	0	1	13.0833	7.69565	9.34783	11.5
2171	2016	C32	7	22.1819	0.266338	49.5081	0.043907	1.68836	0.111504	0	0	1	0.072866	0	0	1	13.1538	8.45455	10	12
2171	2017	C32	12	22.2708	0.274681	40.3794	0.076171	1.71771	0.093474	0	0	1	0.046923	0	0	1	14.56	9.82609	11.9583	12.625
2171	2018	C32	13	22.6103	0.320554	40.3794	0.061697	1.06486	0.01712	0	0	1	0.079969	0	1	1	15.8333	11.7917	14.4167	13.2083
2171	2019	C32	13	22.8633	0.338453	32.3723	0.056637	1.4006	0.120946	0	0	1	0.065549	0	1	1	15.8261	10.8333	12.6087	13.9167
2182	2015	C32	5	21.788	0.623715	30.1819	0.007943	1.92622	0.041209	0	0	1	0.132897	0	0	0	13.0833	7.69565	9.16667	11.7826
2182	2016	C32	7	21.976	0.589437	32.0315	0.05012	1.8955	0.239266	0	0	1	0.094806	0	0	1	13.1538	8.45455	10	12
2182	2017	C32	11	22.0316	0.582907	32.0315	0.041175	1.84335	0.060701	0	0	1	0.067948	0	0	1	14.56	9.86957	12	12.625
2182	2018	C32	11	22.2273	0.595966	32.0315	0.072578	1.3397	-0.05731	0	0	1	0.086195	0	0	1	15.72	11.8261	14.5	13.2083
2182	2019	C32	11	22.3525	0.477581	24.0315	0.177895	1.64518	0.109393	0	0	1	0.083707	0	0	1	15.7083	10.8261	12.6957	13.9167
2193	2015	C17	7	21.3651	0.642223	26.2875	0.008932	2.26149	0.761641	0	0	1	0.046207	0	0	0	8.06667	7.54545	8.14286	7.5
2193	2016	C17	7	22.2049	0.438528	16.0709	0.007406	1.46847	-0.461744	0	0	1	0.041316	0	1	0	9.46154	8.15385	9.57143	7.91667
2193	2017	C17	8	22.2493	0.423588	16.0709	0.018183	1.32077	1.363	0	0	1	0.03779	0	1	0	10.9167	9.30769	10.9231	9.16667
2193	2018	C17	10	22.2919	0.431173	23.1223	0.023296	0.920046	0.482762	0	0	1	0.04222	0	1	0	14.5	11.8462	14.3077	11.8333
2193	2019	C17	12	22.3125	0.432377	23.1223	0.009334	0.853595	0.284411	0		1	0.061783	0	1	0	14.2727	10.8182	13.4167	11.5
2198	2015	C27	6	20.7233	0.112879	11.2707	0.063316	4.50717	0.600373	0	0	1	0.054185	0	0	0	7.44595	5.16901	5.9589	6.70833
2198	2016	C27	6	20.8186	0.104054	11.4447	0.05019	5.90166	0.613947	0	0	1	0.07615	0	0	0	8.57333	5.90411	7.01333	7.50685
2198	2017	C27	6	20.5954	0.144647	11.2707	-0.148266	6.73954	0.637088	0	0	1	0.054802		0	0	10.9211	7.83784	9.32895	9.47297
2198	2018	C27	8	20.6067	0.117144	11.2707	0.040333	2.79708	0.659634	0	0	1	0.064079		0	0	12.8831	9.89474	11.7403	11.0526
2198	2019	C27	8	20.5724	0.225215	11.2707	-0.142749	3.43296	0.314707	0	1	1	0.047794		0	0	12.7692	9.86486	11.6623	11.04
2201	2015	C30	9	21.4652	0.587795	46.848	0.007194		-0.014786	0	0	1	0.132897	0	0	0	9.72727	4.83871	6.75758	8
2201	2016	C30	10	21.5987	0.635863	46.848	0.001617	2.77934	0.286973	0	0	1	0.094806	0	0	0	10.4412	5.16667	7.51515	8.45161
2201	2017	C30	10	21.7165	0.678898	46.848	-0.001314	1.95072	0.144509	0	0	1	0.067948	0	0	0	11.7647	6.8	10.4848	8.32258
2201	2018	C30	11	21.5562	0.612589	29.8453	0.00802	1.51848	0.313312	0	0	1	0.086195	0	0	0	13.9394	8.80645	13.4848	9.29032
2201	2019	C30	13	21.5562	0.588638	19.5508	0.012184	3.6352	0.218359	0	0	1	0.083707	0	0	0	14.25	8.46667	13.4688	9.3
2203	2015	C32	19	22.9425	0.551686	49.0141	0.051915	2.35744	-0.029212	0	0	1	0.125066	0	1	1	12.8261	7.58333	8.73913	11.5
2203	2016	C32	19	23.2882	0.635792	48.414	0.044289	1.60132	-0.027639	0	0	1	0.100449	0	1	1	12.92	8.3913	9.5	12
2203	2017	C32	19	23.4313	0.638635	48.3146	0.047144	1.43923	0.002391	0	0	1	0.081052	0	1	1	14.375	9.91667	11.6667	12.625
2203	2018	C32	19	23.6677	0.563383	45.124	0.04821	1.303	-0.274999	0	0	1	0.072465	0	1	1	15.5833	11.7917	14.1667	13.2083
2203	2019	C32	17	23.9421	0.601858	45.1321	0.044166	1.39073	-0.17932	0	0	1	0.058011	0	1	1	15.6522	10.8333	12.4348	13.9167
2205	2015	C30	2	21.2539	0.428097	30.2078	-0.036287	3.15493	0.754492	0	0	1	0.037	1	0	0	9.72727	5.06452	6.75758	8.22581
2205	2016	C30	2	21.4652	0.550707	30.2078	0.002071	2.20114	2.37173	0	0	1	0.055891	1	0	0	10.4412	5.43333	7.51515	8.70968
2205	2017	C30	2	21.6396	0.55395	30.2078	0.006975	1.36776	1.39676	0	0	1	0.036972	1	0	0	11.7647	7.06667	10.4848	8.58065
2205	2018	C30	2	21.9172	0.672298	30.2078	0.000904	1.08712	1.97066	0	0	1	0.077378	1	0	0	13.9394	9.09677	13.4848	9.58065
2205	2019	C30	2	22.0042	0.714503	30.2078	0.003861	1.18305	1.24563	0	0	1	0.065411	1	0	0	14.25	8.83333	13.4688	9.66667
2225	2015	C30	18	22.3719	0.488975	16.122	0.017227	1.51338	-0.092529	0	0	1	0.083122	0	1	0	9.46875	4.96875	6.75758	7.70968
2225	2016	C30	18	22.2708	0.48117	16.2902	-0.037702	1.50848	0.033811	0	0	1	0.072583	0	1	0	10.2121	5.32258	7.51515	8.19355
2225	2017	C30	10	22.3125	0.477835	16.1172	0.00522	1.2985	0.085239	0	0	1	0.059458	0	1	0	11.8182	6.90323	10.4848	8.32258
2225	2018	C30	14	22.391	0.475741	16.156	0.043557	1.16877	0.09107	0	0	1	0.082791	0	1	1	13.9375	8.875	13.4688	9.34375
2225	2019	C30	14	22.4637	0.478141	13.8809	0.045738	1.16676	0.030204	0	0	1	0.047388	0	1	0	14.2581	8.6129	13.4688	9.26667
2228	2015	C22	2	21.8219	0.460042	38.0809	0.041281		0.048371	0	0	1	0.105359	0	0	1	11.1	12	10.1111	12.8889
2228	2016	C22	5	22.4097	0.624875	38.0809	0.080886	1.63085	1.39346	0	0	1	0.111948	0	1	1	12.8889	12	12	12.8889
2228	2017	C22	4	22.5951	0.57134	33.9605	0.029413	1.30733	1.57343	0	0	1	0.111516	0	1	0	13.5556	14.1111	13.8	13.875
2228	2018	C22	10	22.6692	0.568854	33.9605	0.040688	1.28156	0.231761	0	0	1	0.105364	0	1	1	15.5	16.375	15.1111	16.6667
2228	2019	C22	10	22.5951	0.494499	33.9605	0.044587	1.21568	0.028701	0	0	1	0.099012	0	1	1	13.875	15.6667	13.875	15.6667
2233	2015	C30	16	22.515	0.274122	20.3006	0.063044	2.22529	0.22777	0	0	1	0.054185	0	1	1	9.53125	4.96875	6.46875	8.03125
2233	2016	C30	16	22.6254	0.304332	20.3006	0.067521	1.4632	0.320093	0	0	1	0.07615	0	1	1	10.2727	5.32258	7.25	8.5
2233	2017	C30	18	23.0056	0.163825	17.7294	0.073702	1.41381	0.422265	0	0	1	0.054802	0	1	1	11.5758	6.90323	10.25	8.375
2233	2018	C30	21	23.1212	0.179125	17.7277	0.157545	1.26823	0.41305	0	0	1	0.064079	0	1	1	13.7188	8.875	13.25	9.34375
2233	2019	C30	21	23.2082	0.166774	16.607	0.147582	1.43379	0.564049	0	0	1	0.047794	0	1	1	14.0323	8.6129	13.2258	9.41935
2237	2015	C32	22	23.2082	0.688583	35.8748	0.013825	1.40377	0.069962	0	1	1	0.046207	0	1	1	12.6957	7.58333	8.6087	11.5
2237	2016	C32	22	23.2882	0.711783	35.8748	0.01537	1.44814	0.12743	0	0	1	0.041316	0	1	1	12.8	8.3913	9.375	12
2237	2017	C32	22	23.2882	0.673905	35.8748	0.027596	1.38722	-0.471718	0	0	1	0.03779	0	1	0	14.25	9.91667	11.96	12.2174
2237	2018	C32	24	23.4313	0.707569	35.8748	0.026265	1.20479	0.39427	0	0	1	0.04222	0	1	1	15.375	11.7917	13.9583	13.2083
2237	2019	C32	24	23.4959	0.711911	29.99	0.017994	1.47132	0.036107	0	0	1	0.061783	1	1	0	15.3478	10.8333	12.625	13.4783
2240	2015	C20	6	21.5987	0.417177	28.5254	-0.082797	2.57712	0.057054	0	0	1	0.054185	0	1	0	3.5	3.66667	3	4.5
2240	2016	C20	7	21.6396	0.387819	15.381	0.008593	2.47684	0.082599	0	0	1	0.07615	0	1	0	4	4	3.5	5
2240	2017	C20	7	21.8219	0.280369	15.8103	0.006295	2.79872	-0.097868	0	0	1	0.054802	0	1	0	6.33333	6	7.5	3.5
2240	2018	C20	13	22.0042	0.394686	15.9429	0.030548	1.43966	-0.087871	0	0	1	0.064079	0	0	0	10	7	10	7
2240	2019	C20	13	22.3125	0.458061	13.539	-0.012774	1.39415	-0.127266	0	0	1	0.047794	0	1	0	9	8.66667	10	7
2252	2015	C27	2	23.2082	0.073005	32.0782	0.128109	7.25062	-0.228042	0	0	1	0.047715	0	1	1	7.52055	5.18056	6.01389	6.69863
2252	2016	C27	8	23.2882	0.113061	32.1307	0.124789	6.76252	0.227185	0	0	1	0.0371	0	1	1	8.58108	5.90541	7	7.48649
2252	2017	C27	11	23.3623	0.136646	32.1017	0.057553	6.95972	-0.233434	0	0	1	0.045473	0	1	0	10.92	7.81333	9.32895	9.40541
2252	2018	C27	14	23.1212	0.058587	31.8121	-0.133762	3.54166	-0.118395	0	0	1	0.055057	0	1	0	12.8684	9.87013	11.7403	10.9737
2252	2019	C27	14	23.2082	0.058587	31.8121	0.05112	3.14368	0.081717	0	0	1	0.059841	0	1	1	12.7532	9.84	11.6316	11
2262	2015	C27	5	21.6788	0.283663	40.0899	0.100074	4.95774	0.088911	0	0	1	0.132897	0	0	1	7.44595	5.1831	5.97222	6.69863
2262	2016	C27	5	21.8219	0.286052	35.0916	0.101411	4.17623	0.009805	0	0	1	0.094806	0	0	1	8.57333	5.91781	7.04054	7.48649
2262	2017	C27	10	21.9172	0.254498	35.0916	0.113659	4.16655	0.041122	0	0	1	0.067948	0	0	1	10.9211	7.78378	9.32	9.42667
2262	2018	C27	10	22.1096	0.266657	34.7177	0.128819	2.34321	-0.052888	0	0	1	0.086195	0	0	1	12.8831	9.86842	11.7632	11.013
2262	2019	C27	10	22.1583	0.142016	34.7391	0.15639	2.7087	-0.134977	0	0	1	0.083707	0	0	1	12.7692	9.83784	11.6842	11
2271	2015	C30	12	22.5316	0.331297	31.3611	0.119791	2.35401	0.163582	0	0	1	0.069258	0	1	1	9.65625	4.96875	6.59375	8.03125
2271	2016	C30	13	22.9093	0.43697	29.5138	0.115883	2.01878	0.173189	0	0	1	0.0492	0	1	1	10.3636	5.32258	7.34375	8.5
2271	2017	C30	13	23.2882	0.482263	29.5417	0.093275	2.37462	0.249049	0	0	1	0.070603	0	1	1	11.7273	6.90323	10.4063	8.375
2271	2018	C30	16	23.719	0.588407	29.6815	0.076886	1.38063	0.286771	0	0	1	0.057733	0	1	1	13.875	8.875	13.4063	9.34375
2271	2019	C30	16	23.8143	0.555674	28.3049	0.092581	1.86686	0.054773	0	0	1	0.063351	0	1	1	14.1935	8.6129	13.3871	9.41935
2275	2015	C27	5	21.7529	0.150954	61.1101	0.13649	4.71927	0.729784	0	0	1	0.061136	0	0	1	7.44595	5.1831	5.97222	6.69863
2275	2016	C27	5	21.788	0.154802	61.1101	0.137171	3.64352	0.528798	0	0	1	0.053279	0	0	1	8.57333	5.91781	7.04054	7.48649
2275	2017	C27	11	21.8864	0.178245	61.0085	0.143797	2.93279	0.535698	0	0	1	0.087772	0	0	1	10.9211	7.77027	9.30667	9.42667
2275	2018	C27	13	21.947	0.175996	61.2871	0.121354	2.25976	0.327233	0	0	1	0.052653	0	0	1	12.8831	9.82895	11.7237	11.013
2275	2019	C27	15	21.947	0.175717	61.7891	0.114809	2.29978	0.523811	0	0	1	0.056247	0	0	1	12.7692	9.77027	11.6184	11
2287	2015	C27	11	21.4652	0.202427	69.1576	0.126252	8.35721	0.713974	0	0	1	0.034421	0	0	1	7.44595	5.09859	5.88889	6.69863
2287	2016	C27	10	21.4652	0.156253	69.1576	0.138646	8.35721	0.6105	0	0	1	0.097596	0	0	1	8.57333	5.84932	6.97297	7.48649
2287	2017	C27	9	21.5562	0.175382	69.1576	0.130966	6.16487	0.550307	0	0	1	0.062013	0	0	1	10.9211	7.7973	9.33333	9.42667
2287	2018	C27	13	21.5562	0.115679	69.1576	0.137256	4.50786	0.137038	0	0	1	0.056738	0	0	1	12.8831	9.82895	11.7237	11.013
2287	2019	C27	13	21.8219	0.242014	68.7589	0.122109	4.0919	0.196934	0	0	1	0.07423	0	0	1	12.7692	9.7973	11.6447	11
2294	2015	C27	7	22.4097	0.128321	67.7332	0.212735	3.18479	0.000389	0	0	1	0.054185	0	1	1	7.45205	5.18056	5.94444	6.69863
2294	2016	C27	9	22.5951	0.164378	67.7332	0.212735	2.79503	0.071127	0	0	1	0.07615	0	1	1	8.56757	5.90541	6.98649	7.48649
2294	2017	C27	11	22.6548	0.10283	65.7332	0.209324	6.98902	-0.014698	0	0	1	0.054802	0	1	1	10.92	7.81333	9.30667	9.42667
2294	2018	C27	12	22.7901	0.130756	65.7332	0.184012	2.89479	-0.119272	0	0	1	0.064079	0	1	1	12.8947	9.87013	11.7368	11.013
2294	2019	C27	12	22.7645	0.137965	65.7332	0.088169	2.83482	-0.249857	0	0	1	0.047794	0	1	1	12.7792	9.84	11.6579	11
2295	2015	C32	5	20.9856	0.160301	15.404	0.005071	3.81978	0.036082	0	0	1	0.054185	0	0	0	13.0833	7.69565	9.16667	11.7826
2295	2016	C32	5	21.1287	0.304001	15.404	0.005967	2.64522	0.177239	0	0	1	0.07615	0	0	0	13.1538	8.54545	9.88	12.3043
2295	2017	C32	6	21.3111	0.350601	15.4095	0.033557	1.81024	0.129173	0	0	1	0.054802	0	0	1	14.56	10.087	12.2083	12.625
2295	2018	C32	6	21.4652	0.445587	15.4645	0.02303	1.37849	-0.063572	0	0	1	0.064079	0	0	0	15.72	12.0435	14.36	13.5217
2295	2019	C32	6	21.4164	0.415813	30	0.025042	1.36398	0.029275	0	0	1	0.047794	0	0	1	15.7083	11.0435	12.913	13.9167
2297	2015	C30	5	21.3111	0.402616	18.1716	-0.07978	3.47413	0.438042	0	0	1	0.105158	1	0	0	9.72727	4.96774	6.75758	8.12903
2297	2016	C30	4	21.5987	0.307227	15.3766	0.003873		0.144632	0	0	1	0.095777	1	0	0	10.4412	5.36667	7.51515	8.64516
2297	2017	C30	5	21.5562	0.299715	15.3766	-0.029169		0.123924	0	0	1	0.074403	1	0	0	11.7647	6.96667	10.4848	8.48387
2297	2018	C30	5	21.5117	0.286126	15.3766	0.012636	1.47908	-0.289578	0	0	1	0.097789	1	0	0	13.9394	9	13.4848	9.48387
2297	2019	C30	5	21.3651	0.265193	15.3766	-0.087997	1.86219	-0.250585	0	0	1	0.074427	1	0	0	14.25	8.73333	13.4688	9.56667
2302	2015	C30	5	23.2882	0.651992	36.1775	0.029203	1.20181	-0.050867	0	0	1	0.037	1	1	1	9.875	4.96875	6.8125	8.03125
2302	2016	C30	5	23.3623	0.671744	36.1775	0.022685	1.19408	0.13226	0	0	1	0.055891	1	1	0	10.6061	5.32258	7.51515	8.6129
2302	2017	C30	8	23.6136	0.631751	31.4279	0.007815	1.69123	0.11684	0	0	1	0.036972	1	1	0	11.8788	6.90323	10.4848	8.3871
2302	2018	C30	9	23.719	0.647067	31.4279	0.017081	1.20659	0.039067	0	0	1	0.077378	1	1	0	14.0938	8.875	13.4848	9.35484
2302	2019	C30	9	23.8143	0.588895	31.4279	0.032698	1.22002	0.027419	0	0	1	0.065411	1	1	0	14.4194	8.6129	13.4688	9.43333
2303	2015	C22	7	21.8864	0.238781	45.7564	0.06697	3.26188	0.270963	0	0	1	0.054185	0	0	1	11.1	11.375	9.55556	12.8889
2303	2016	C22	7	22.2919	0.161779	42.436	0.045348	2.62399	-0.083728	0	0	1	0.07615	0	1	1	12.6667	12	11.7778	12.8889
2303	2017	C22	8	22.4982	0.250059	43.0874	0.058136	2.06991	0.118211	0	0	1	0.054802	0	1	1	13.1111	14.1111	14.4444	12.7778
2303	2018	C22	12	22.5796	0.280953	43.3969	0.061611	1.39866	0.016492	0	0	1	0.064079	0	1	1	15.3	16.375	14.8889	16.6667
2303	2019	C22	10	22.7111	0.278301	43.2389	0.072991	1.23841	0.104888	0	0	1	0.047794	0	1	1	13.875	15.6667	13.875	15.6667
2304	2015	C15	14	24.2496	0.322467	34.1648	0.158451	2.94265	-0.415241	0	0	1	0.132897	1	1	1	7.85714	7.5	6.92857	8.42857
2304	2016	C15	11	24.3868	0.329014	34.1648	0.149596	2.70493	-0.437568	0	0	1	0.094806	1	1	1	8.46667	7.46667	8.2	7.73333
2304	2017	C15	12	24.4845	0.318166	34.1648	0.153007	3.74029	-0.431617	0	0	1	0.067948	1	1	1	11.5333	9.73333	10.7333	10.5333
2304	2018	C15	17	24.6353	0.321591	34.1648	0.163735	2.82391	-0.502709	0	0	1	0.086195	1	1	1	12.4667	12.75	12.6667	12.5625
2304	2019	C15	15	24.6936	0.317341	34.1648	0.138174	3.01599	-0.602141	0	0	1	0.083707	1	1	1	12.4667	12.1333	12.1333	12.4667
2317	2015	C27	5	21.9172	0.367266	31.9186	0.088671	2.47635	0.120633	0	0	1	0.054185	0	1	1	7.47945	5.18056	5.97222	6.69863
2317	2016	C27	9	22.1583	0.189622	27.0856	0.099514	1.94958	0.078249	0	0	1	0.07615	0	1	1	8.56757	5.90541	6.98649	7.48649
2317	2017	C27	11	22.3125	0.231822	27.0977	0.087107	2.07212	0.281402	0	0	1	0.054802	0	1	1	10.92	7.81333	9.30667	9.42667
2317	2018	C27	11	22.3719	0.246639	26.054	0.082089	1.51972	0.128253	0	0	1	0.064079	0	1	1	12.9079	9.87013	11.75	11.013
2317	2019	C27	11	22.428	0.249173	11.3745	0.058071	1.98607	-0.000358	0	0	1	0.047794	0	1	1	12.7922	9.84	11.6711	11
2332	2015	C27	9	21.947	0.374073	21.5549	0.030417	2.58082	-0.044473	0	0	1	0.125066	1	1	0	7.42466	5.18056	5.9589	6.66667
2332	2016	C27	10	22.0042	0.382167	21.5549	0.040437	2.15832	0.10588	0	0	1	0.100449	1	0	0	8.57333	5.84932	7.01333	7.45205
2332	2017	C27	12	22.3525	0.535317	21.5549	0.044813	1.78122	0.208293	0	0	1	0.081052	1	1	0	10.9067	7.81333	9.32895	9.39189
2332	2018	C27	12	22.4097	0.50208	21.5549	0.063449	1.52676	0.090069	0	0	1	0.072465	1	1	1	12.8947	9.87013	11.7368	11.013
2332	2019	C27	12	22.4811	0.474859	21.5549	0.07597	2.0138	0.033218	0	0	1	0.058011	1	1	1	12.7792	9.84	11.6579	11
2349	2015	C27	9	21.6396	0.108643	34.0942	0.032657	3.42365	0.656899	0	0	1	0.132897	1	0	0	7.44595	5.12676	5.9589	6.66667
2349	2016	C27	9	21.6396	0.09005	34.0942	0.068548	2.72848	0.4632	0	0	1	0.094806	1	0	1	8.57333	5.86301	6.98649	7.48649
2349	2017	C27	9	21.8864	0.183387	34.0942	0.058714	1.82502	0.518449	0	0	1	0.067948	1	0	0	10.9211	7.7973	9.32895	9.43243
2349	2018	C27	11	21.947	0.20745	34.2927	0.076498	1.60466	0.406099	0	0	1	0.086195	1	0	1	12.8831	9.85526	11.75	11.013
2349	2019	C27	13	21.788	0.269818	34.2927	-0.148266	1.53332	-0.280801	0	0	1	0.083707	1	0	0	12.7692	9.7973	11.6623	10.9733
2365	2015	C27	8	20.9056	0.069407	22.6267	0.014283	2.99815	0.19397	0	0	1	0.038738	0	0	0	7.44595	5.14085	5.9589	6.68056
2365	2016	C27	10	20.9856	0.075564	22.6267	0.048683	3.26753	-0.114352	0	0	1	0.056166	0	0	0	8.57333	5.84932	7.01333	7.45205
2365	2017	C27	13	21.1933	0.148888	21.5378	0.084153	3.56164	0.327508	0	0	1	0.052505	0	0	1	10.9211	7.74324	9.28	9.42667
2365	2018	C27	14	21.3651	0.167499	21.5378	0.092742	1.61548	0.254877	0	0	1	0.059734	0	0	1	12.8831	9.81579	11.7105	11.013
2365	2019	C27	14	21.3651	0.131633	21.5378	0.056036	1.53556	-0.013036	0	0	1	0.04817	0	0	1	12.7692	9.78378	11.6316	11
2370	2015	C27	3	21.4652	0.615151	35.1961	0.027409	3.66146	0.662476	0	0	1	0.125066	0	0	0	7.44595	5.21127	5.9589	6.75
2370	2016	C27	4	21.5987	0.109242	26.7664	0.040615	2.77685	0.020498	0	0	1	0.100449	0	0	0	8.57333	5.93151	7.01333	7.53425
2370	2017	C27	5	21.7529	0.200024	26.7664	0.049299	2.449	-0.700798	0	0	1	0.081052	0	0	0	10.9211	7.85135	9.32895	9.48649
2370	2018	C27	12	21.976	0.328497	20.1493	0.043106	2.40446	-0.414136	0	0	1	0.072465	0	0	0	12.8831	9.84211	11.7403	11
2370	2019	C27	14	21.5562	0.720915	20.1488	-0.148266	2.0721	-0.700798	0	1	1	0.058011	0	0	0	12.7692	9.78378	11.6623	10.96
2378	2015	C32	7	21.8547	0.390272	70.5257	-0.051137	3.94642	-0.07971	0	0	1	0.054493	0	0	0	13.0833	7.6087	9.16667	11.6957
2378	2016	C32	12	21.9172	0.410944	70.5257	0.014266	3.1396	0.179869	0	0	1	0.041693	0	0	0	13.1538	8.22727	9.88	12
2378	2017	C32	12	22.0042	0.453375	70.5257	0.008752	3.06634	-0.071128	0	0	1	0.066229	0	0	0	14.56	9.82609	11.96	12.6522
2378	2018	C32	14	22.1096	0.500452	70.2192	0.011988	1.58907	0.089883	0	0	1	0.079407	0	0	0	15.72	11.6957	14.36	13.1739
2378	2019	C32	14	22.0316	0.541482	64.223	-0.079757	1.86343	-0.153694	0	0	1	0.06948	0	0	0	15.7083	10.6957	12.625	13.913
2390	2015	C27	6	22.5951	0.589692	28.9492	0.02589	2.40884	0.208208	0	0	1	0.099169	0	1	0	7.46575	5.18056	5.9589	6.70833
2390	2016	C27	2	23.1212	0.399374	21.0432	0.022479	1.4011	0.126351	0	0	1	0.092663	0	1	0	8.66216	5.90541	7.01333	7.56164
2390	2017	C27	7	23.2082	0.434657	21.0432	0.027728	1.43718	-0.000316	0	0	1	0.047498	0	1	0	10.9733	7.81333	9.32895	9.45946
2390	2018	C27	8	23.1212	0.523828	21.5186	-0.118219	1.10393	-0.112038	0	0	1	0.050765	0	1	0	12.9474	9.87013	11.7403	11.0526
2390	2019	C27	8	23.0259	0.515489	21.5186	0.025311	1.33188	-0.059539	0	0	1	0.045469	0	1	0	12.8312	9.84	11.6623	11.04
2392	2015	C30	3	22.2708	0.393112	23.9608	-0.009744	1.63981	-0.070709	0	0	1	0.069258	0	1	0	9.9375	4.96875	6.75758	8.19355
2392	2016	C30	4	22.3125	0.386058	23.9608	0.030322	1.43017	0.04908	0	0	1	0.0492	0	1	1	10.6364	5.32258	7.625	8.5
2392	2017	C30	9	22.391	0.406529	24.1231	0.031201	1.33042	0.807174	0	0	1	0.070603	0	1	0	11.8485	6.90323	10.4848	8.35484
2392	2018	C30	10	22.3719	0.334142	24.1231	0.064459	1.04435	-0.013576	0	0	1	0.057733	0	1	1	14.0625	8.875	13.5938	9.34375
2392	2019	C30	10	22.446	0.31781	24.1231	0.074649	1.09622	0.268805	0	0	1	0.063351	0	1	1	14.3871	8.6129	13.5806	9.41935
2393	2015	C27	2	21.947	0.128907	51.3609	0.0335	2.70736	0.005207	0	0	1	0.08428	1	1	0	7.52055	5.18056	5.9589	6.76389
2393	2016	C27	5	21.976	0.135006	51.3609	0.033165	2.29277	0.185036	0	0	1	0.100554	1	0	0	8.57333	5.91781	7.01333	7.52055
2393	2017	C27	6	22.0316	0.163583	51.3609	0.031726	1.713	0.116129	0	0	1	0.09663	1	0	0	10.9211	7.83784	9.32895	9.47297
2393	2018	C27	11	22.0842	0.179936	51.3609	0.047222	1.18276	0.220846	0	0	1	0.085459	1	0	0	12.8831	9.85526	11.7403	11.0132
2393	2019	C27	11	22.391	0.162318	51.3609	0.035681	1.10804	0.14624	0	0	1	0.074394	1	1	0	12.7922	9.84	11.6623	11
2394	2015	C17	11	22.2273	0.397374	40.4492	0.065732	1.74588	-0.068792	0	0	1	0.132897	0	1	1	7.85714	7.5	7.92308	7.46154
2394	2016	C17	13	22.2708	0.390043	40.4492	0.081176	1.60122	0.182922	0	0	1	0.094806	0	1	1	9	8.15385	9.30769	7.84615
2394	2017	C17	15	22.1583	0.266104	40.4492	0.085018	1.20229	0.054608	0	0	1	0.067948	0	1	1	10.3333	9.30769	10.5833	9.07692
2394	2018	C17	14	22.1583	0.241799	40.4492	0.091919	1.00967	-0.086865	0	0	1	0.086195	0	0	1	14.1538	11.6667	14.3333	11.6923
2394	2019	C17	16	22.2273	0.239553	38.8935	0.08661	0.947721	0.039494	0	0	1	0.083707	0	1	1	13.9091	10.8182	13.1818	11.5455
2399	2015	C27	6	23.2082	0.277392	37.0243	0.046684	2.60332	0.633369	0	0	1	0.054185	0	1	0	7.46575	5.18056	5.9589	6.70833
2399	2016	C27	5	23.2882	0.373642	38.0075	0.0299	2.13334	0.363207	0	0	1	0.07615	0	1	0	8.62162	5.90541	7.01333	7.52055
2399	2017	C27	11	23.2882	0.417215	38.0075	0.008961	1.8621	-0.019715	0	0	1	0.054802	0	1	0	10.92	7.81333	9.32895	9.40541
2399	2018	C27	12	23.3623	0.546647	38.0075	0.041775	2.66012	0.116973	0	0	1	0.064079	0	1	0	12.8947	9.87013	11.7403	11
2399	2019	C27	10	23.4313	0.509841	38.0075	0.068465	2.10626	0.470699	1	0	1	0.047794	0	1	1	12.8052	9.84	11.6842	11
2411	2015	C26	6	22.898	0.407483	46.402	0.064347	1.51063	4.19063	0	0	1	0.132897	0	1	1	7.75	6.27273	3.81818	10
2411	2016	C27	6	23.6136	0.531434	37.978	0.053265	1.34438	0.295225	0	0	1	0.094806	0	1	0	8.60811	5.90541	7.01333	7.50685
2411	2017	C27	9	23.719	0.532355	37.978	0.04525	1.30453	0.330703	0	0	1	0.067948	0	1	0	10.9467	7.81333	9.32895	9.43243
2411	2018	C27	15	23.7678	0.535012	37.978	0.020665	1.20883	0.441791	0	0	1	0.094892	0	1	0	12.8553	9.87013	11.7403	10.9605
2411	2019	C27	15	23.8588	0.547005	34.0732	0.016641	1.55825	0.184424	0	0	1	0.080487	0	1	0	12.7403	9.84	11.6623	10.9467
2412	2015	C27	3	21.0597	0.091885	51.3706	0.072664	5.61753	0.226241	0	0	1	0.105158	0	0	0	7.44595	5.21127	5.9589	6.75
2412	2016	C27	5	21.2539	0.248378	51.9656	0.050778	3.38552	0.179409	0	0	1	0.095777	0	0	0	8.57333	5.91781	7.01333	7.52055
2412	2017	C27	10	21.2539	0.282978	42.1316	0.063988	3.09986	0.162561	0	0	1	0.074403	0	0	1	10.9211	7.78378	9.32	9.42667
2412	2018	C27	14	21.3111	0.241896	42.1316	0.08204	2.53712	0.112913	0	0	1	0.097789	0	0	1	12.8831	9.81579	11.7105	11.013
2412	2019	C27	14	21.3651	0.187438	40.1384	0.086238	2.48968	0.320495	0	0	1	0.074427	0	0	1	12.7692	9.78378	11.6316	11
2422	2015	C27	23	23.8588	0.50566	26.3284	0.023995	1.35111	-0.019211	1	0	1	0.066633	0	1	0	7.23288	5.18056	5.9589	6.47222
2422	2016	C27	23	23.8588	0.510192	26.3284	0.026669	1.34268	0.072622	1	0	1	0.074425	0	1	0	8.37838	5.90541	7.01333	7.27397
2422	2017	C27	23	24.0555	0.571874	26.3284	0.028979	1.60925	0.187475	1	0	1	0.062402	0	1	0	10.76	7.81333	9.32895	9.24324
2422	2018	C27	23	24.0906	0.558456	26.3312	0.043169	1.40828	-0.071939	1	0	1	0.059695	0	1	0	12.75	9.87013	11.7403	10.8553
2422	2019	C27	23	24.1572	0.558333	26.3323	0.032445	1.45399	0.159218	1	0	1	0.045792	0	1	0	12.6364	9.84	11.6623	10.84
2424	2015	C27	5	22.0583	0.302104	53.152	0.108329	5.52541	0.543057	0	0	1	0.099169	0	1	1	7.47945	5.18056	5.97222	6.69863
2424	2016	C27	5	22.1583	0.276352	53.152	0.114794	3.89625	0.366808	0	0	1	0.092663	0	1	1	8.62162	5.90541	7.04054	7.48649
2424	2017	C27	11	22.2919	0.281063	53.152	0.110319	2.96363	0.626919	0	0	1	0.047498	0	1	1	10.92	7.81333	9.30667	9.42667
2424	2018	C27	13	22.515	0.343281	53.4631	0.095672	1.72738	0.663841	0	0	1	0.050765	0	1	1	12.8816	9.87013	11.7237	11.013
2424	2019	C27	15	22.6692	0.413224	48.7522	0.040368	1.59669	-0.010817	0	0	1	0.045469	0	1	0	12.7403	9.84	11.6623	10.9467
2428	2015	C32	9	21.5117	0.252624	15.6894	0.028122	6.0784	-0.018763	0	0	1	0.059876	0	0	1	13.0833	7.52174	9.17391	11.5
2428	2016	C32	11	21.3651	0.187665	13.7156	-0.056165	4.47167	0.163264	0	0	1	0.066881	0	0	0	13.1538	8.27273	9.88	12.0435
2428	2017	C32	14	21.4164	0.221809	13.7156	0.003266	4.18036	0.8082	0	0	1	0.065869	0	0	0	14.56	9.73913	11.96	12.5652
2428	2018	C32	15	21.3651	0.194244	13.7156	0.003982	1.89067	0.218727	0	0	1	0.069183	0	0	0	15.72	11.6522	14.36	13.1304
2428	2019	C32	15	21.4164	0.27079	13.7156	-0.028093	2.97989	-0.171706	0	0	1	0.076839	0	0	0	15.7083	10.6522	12.625	13.8696
2433	2015	C27	5	22.4982	0.231544	32.5864	0.033325	2.03723	0.065082	0	0	1	0.054185	0	1	0	7.47945	5.18056	5.9589	6.72222
2433	2016	C27	5	22.6548	0.310655	32.6289	0.03676	1.46016	0.170381	0	0	1	0.07615	0	1	0	8.62162	5.90541	7.01333	7.52055
2433	2017	C27	6	22.8274	0.383593	32.7184	0.03609	1.16305	0.609092	0	0	1	0.054802	0	1	0	10.9867	7.81333	9.32895	9.47297
2433	2018	C27	7	22.8866	0.386909	32.8115	0.031721	0.827361	0.272285	0	0	1	0.064079	0	1	0	12.9605	9.87013	11.7403	11.0658
2433	2019	C27	5	22.898	0.387049	26.1746	0.011564	0.827361	0.291803	0	0	1	0.047794	0	1	0	12.8701	9.84	11.6623	11.08
2435	2015	C35	5	21.0597	0.38065	28.0444	0.029862		-0.161423	0	0	1	0.132897	0	0	1	4			4
2435	2016	C35	5	22.4982	0.139709	36.8095	0.050837	1.32932	4.19063	0	0	1	0.094806	0	1	1		4		4
2435	2017	C35	5	22.6402	0.216252	37.6088	0.048499	1.17556	0.330116	0	0	1	0.067948	0	0	1	9			9
2435	2018	C27	10	22.8274	0.314008	37.6088	0.047914	0.943607	0.11009	0	0	1	0.086195	0	1	0	12.9211	9.87013	11.7403	11.0263
2435	2019	C27	10	22.7514	0.31358	38.0804	-0.052139	0.968383	0.012306	0	1	1	0.083707	0	1	0	12.8052	9.84	11.6623	11.0133
2437	2015	C27	6	22.8395	0.582516	42.6154	0.084275	3.17653	0.136851	0	1	1	0.027979	0	1	1	7.46575	5.18056	5.95833	6.69863
2437	2016	C27	6	22.8866	0.533074	42.6297	0.084047	2.59158	0.215848	0	0	1	0.024782	0	1	1	8.60811	5.90541	7.02703	7.48649
2437	2017	C27	7	22.9315	0.53084	42.633	0.033679	2.18431	0.45391	0	0	1	0.044025	0	1	0	10.9733	7.81333	9.32895	9.45946
2437	2018	C27	7	22.9746	0.53638	42.2992	0.013588	1.18361	0.066399	0	0	1	0.05021	0	1	0	12.9605	9.87013	11.7403	11.0658
2437	2019	C27	9	22.5796	0.752091	37.3938	-0.148266	1.78315	-0.133416	0	0	1	0.046053	0	1	0	12.8182	9.84	11.6623	11.0267
2457	2015	C30	2	21.6396	0.272273	21.2843	0.018974	1.85406	0.163246	0	0	1	0.040875	0	0	0	9.72727	5.06452	6.75758	8.22581
2457	2016	C30	2	21.788	0.371205	21.2843	0.0079	1.53504	1.01839	0	0	1	0.050147	0	0	0	10.4412	5.43333	7.51515	8.70968
2457	2017	C30	3	21.7529	0.342816	21.2843	0.005876	1.61706	1.87881	0	0	1	0.080521	0	0	0	11.7647	7.03333	10.4848	8.54839
2457	2018	C30	3	21.788	0.346125	21.2843	0.026531	1.2809	0.933315	0	0	1	0.077441	0	0	0	13.9394	9.06452	13.4848	9.54839
2457	2019	C30	3	22.0042	0.425143	21.2843	0.044585	1.18768	-0.058325	0	0	1	0.083306	0	0	0	14.25	8.8	13.4688	9.63333
2460	2015	C32	10	21.6396	0.254937	23.7923	0.049375	6.82767	0.508714	0	0	1	0.054493	0	0	1	13.0833	7.47826	9.13043	11.5
2460	2016	C32	12	22.0583	0.346108	23.8937	0.122197	4.1722	0.20925	0	0	1	0.041693	0	0	1	13.1538	8.22727	9.79167	12
2460	2017	C32	15	22.8027	0.494547	24.2456	0.183593	5.30662	0.266869	0	0	1	0.066229	0	1	1	14.5417	9.91667	11.8333	12.625
2460	2018	C32	18	23.3623	0.410004	20.5136	0.090519	1.94819	0.117846	0	0	1	0.079407	0	1	1	15.625	11.7917	14.2083	13.2083
2460	2019	C32	16	23.3623	0.40827	20.8704	0.024864	2.56682	-0.185057	1	0	1	0.06948	0	1	1	15.6957	10.8333	12.4783	13.9167
2461	2015	C15	7	22.5951	0.470705	51.9428	0.014997	2.07227	-0.431095	0	0	1	0.054185	1	1	0	8.35714	7.5	7.4	8.53846
2461	2016	C15	8	22.6103	0.459453	52.0304	0.019254	1.69847	-0.502024	0	0	1	0.07615	1	1	0	8.66667	7.46667	8.375	7.71429
2461	2017	C15	13	23.1212	0.293008	31.9781	0.017518	1.27545	-0.468919	0	0	1	0.054802	1	1	0	11.4667	9.73333	10.8125	10.3571
2461	2018	C15	15	23.2082	0.322099	31.9781	0.031098	1.07425	-0.440136	0	0	1	0.064079	1	1	0	12.6	12.75	12.9375	12.4
2461	2019	C15	13	23.2082	0.281994	31.9781	0.042584	1.36671	-0.452141	0	0	1	0.047794	1	1	0	12.6	12.1333	12.3125	12.4286
2466	2015	C26	10	22.7382	0.458231	35.8425	0.056654	3.74859	0.015857	0	0	1	0.066633	0	1	0	7.41667	6.27273	4	10
2466	2016	C32	13	23.1212	0.482906	35.8122	0.15943	3.34219	0.065627	0	0	1	0.074425	0	1	1	13.16	8.3913	9.75	12
2466	2017	C32	15	23.6136	0.403864	31.1828	0.146393	3.79417	-0.023003	0	0	1	0.062402	0	1	1	14.5417	9.91667	11.8333	12.625
2466	2018	C32	18	24.5299	0.732553	35.8603	0.06283	1.48019	0.011032	0	0	1	0.059695	0	1	1	15.625	11.7917	14.2083	13.2083
2466	2019	C32	16	24.5734	0.808797	27.7262	-0.117655	1.76549	-0.135912	0	1	1	0.045792	0	1	0	15.6957	10.8333	12.625	13.8261
2494	2015	C19	7	21.5562	0.383494	33.578	0.005749	3.41039	0.018513	0	0	1	0.095114	0	0	0	11	2	6	12
2494	2016	C19	7	21.6396	0.208337	31.3103	0.003994	1.88139	0.192404	0	0	1	0.103445	0	0	0	11.5	1	5.5	13
2494	2017	C19	10	21.7165	0.280791	31.3103	-0.029579	1.43211	-0.197825	0	0	1	0.105479	0	1	0	9	7.5	5.5	13
2494	2018	C19	12	21.6788	0.246708	31.3103	0.005147	1.12351	0.180505	0	0	1	0.06806	0	0	0	12.5	11	13	10
2494	2019	C19	10	21.6396	0.255568	31.3103	0.004782	1.11174	1.15028	0	0	1	0.069251	0	0	0	13.5	11	13	12
2511	2015	C22	8	22.2273	0.464388	30.0616	0.019408	1.71348	0.161057	0	0	1	0.054185	0	1	1	11.4444	10.8889	9.44444	12.8889
2511	2016	C22	8	22.2273	0.402458	29.1566	0.057711	2.56074	0.102107	0	0	1	0.07615	0	0	1	12.1	12.5	11.6667	12.8889
2511	2017	C22	8	22.4811	0.474443	29.1729	0.060268	2.55149	0.046625	0	0	1	0.054802	0	1	1	13.1111	14.1111	14.4444	12.7778
2511	2018	C22	14	22.3525	0.356529	29.1955	0.079091	2.45287	0.068641	0	0	1	0.064079	0	1	1	15.1	16.375	14.6667	16.6667
2511	2019	C22	14	22.515	0.323462	28.7003	0.1002	3.00386	0.101696	0	0	1	0.047794	0	1	1	13.375	15.6667	13.375	15.6667
2516	2015	C17	8	22.5951	0.665797	51.7855	0.038582	1.46152	0.225562	0	0	1	0.132897	0	1	1	8.07143	7.5	8.15385	7.46154
2516	2016	C17	7	22.6692	0.471674	45.606	0.042925	1.31975	0.39014	0	0	1	0.094806	0	1	1	9.46154	8.15385	9.76923	7.84615
2516	2017	C17	7	22.3125	0.165389	45.6486	0.076627	1.46848	-0.062738	0	0	1	0.067948	0	1	1	11	9.30769	11.25	9.07692
2516	2018	C17	10	22.1819	0.118335	45.6486	0.052234	1.0639	0.10889	0	0	1	0.086195	0	1	1	14.5	11.8462	14.6667	11.6923
2516	2019	C17	8	22.1343	0.128115	46.6279	0.04023	1.0537	0.163728	0	0	1	0.083707	0	1	1	14.6364	10.8182	13.9091	11.5455
2521	2015	C22	9	22.1343	0.182096	16.3126	0.065921	1.56861	0.054508	0	0	1	0.046207	0	1	1	11.3333	10.8889	9.33333	12.8889
2521	2016	C22	9	22.1583	0.193883	16.3126	0.033606	1.39379	0.101123	0	0	1	0.041316	0	0	1	12.1	12.375	11.5556	12.8889
2521	2017	C22	8	22.2273	0.234016	16.3126	0.035985	1.21435	0.096031	0	0	1	0.03779	0	0	1	12.6	14.875	14.4444	12.7778
2521	2018	C22	14	22.2049	0.225591	16.3126	0.013385	0.877592	-0.172463	0	0	1	0.04222	0	0	0	15	16.7143	14.6	17
2521	2019	C22	12	22.1819	0.197801	16.3126	0.030565	0.894444	-0.106588	0	0	1	0.061783	0	0	0	13.4444	16.125	13.4444	16.125
2540	2015	C32	9	21.8547	0.122925	42.4918	0.078038	2.68451	0.236048	0	0	1	0.132897	0	0	1	13.0833	7.52174	9.17391	11.5
2540	2016	C32	9	21.9172	0.099894	42.4918	0.090531	2.07695	0.416621	0	0	1	0.094806	0	0	1	13.1538	8.36364	9.91667	12
2540	2017	C32	13	22.3327	0.069774	39.0729	0.060613	1.55328	0.333381	0	0	1	0.067948	0	0	1	14.56	9.78261	11.9167	12.625
2540	2018	C32	13	22.428	0.103672	39.0729	0.068711	1.12607	0.116854	0	0	1	0.086195	0	0	1	15.72	11.7391	14.4167	13.2083
2540	2019	C32	13	22.3327	0.079806	39.0729	0.072091	1.11107	0.320612	0	0	1	0.083707	0	0	1	15.7083	10.7391	12.6087	13.9167
2550	2015	C27	3	21.7529	0.190132	22.8038	0.09258	3.65514	0.22539	0	0	1	0.132897	0	0	1	7.44595	5.21127	6	6.69863
2550	2016	C27	6	21.8219	0.200844	22.8038	0.074058	2.42816	0.346753	0	0	1	0.094806	0	0	1	8.57333	5.90411	7.02703	7.48649
2550	2017	C27	8	21.8219	0.194266	19.9533	0.057455	1.97794	0.28365	0	0	1	0.067948	0	0	0	10.9211	7.81081	9.32895	9.44595
2550	2018	C27	9	21.8864	0.2014	19.9533	0.066401	1.51667	-0.036121	0	0	1	0.086195	0	0	1	12.8831	9.88158	11.7763	11.013
2550	2019	C27	9	21.788	0.205041	19.9537	0.087556	1.85045	0.762286	0	0	1	0.083707	0	0	1	12.7692	9.85135	11.6974	11
2554	2015	B11	7	21.8864	0.342507	17.6086	0.053229	1.7481	0.559948	0	0	1	0.069258	0	0	1	6	2.33333	4.66667	4.25
2554	2016	B11	6	22.2493	0.523385	17.6086	0.029073	1.78181	0.773618	0	0	1	0.0492	0	0	1	7	2.33333	6	4.25
2554	2017	B11	7	22.2708	0.531661	14.4018	0.020475	1.37089	0.806959	0	0	1	0.070603	0	0	1	7.75	3.33333	4	7.25
2554	2018	B11	11	22.0842	0.552006	14.4018	-0.127857	1.21373	0.264057	0	0	1	0.057733	0	0	0	10.75	3.66667	5.25	11
2554	2019	B11	11	22.1583	0.557789	10.8013	0.022832	1.24238	1.11273	0	0	1	0.063351	1	0	1	10.25	4.33333	10	6
2562	2015	C26	7	21.4652	0.17194	25.7814	0.049699	2.18236	0.216274	0	0	1	0.125066	0	1	0	7.66667	6.27273	4	10.2727
2562	2016	C26	10	21.5987	0.259398	25.7814	0.080204	2.1846	0.414127	0	0	1	0.100449	0	1	1	11.5	6.22222	7.25	10
2562	2017	C26	11	21.976	0.340402	29.7142	0.116318	2.07708	0.141813	0	0	1	0.081052	0	1	1	11.5556	8.28571	8.875	11.375
2562	2018	C27	13	22.0042	0.36938	29.3284	0.006091	1.2403	0.078283	0	0	1	0.072465	0	0	0	12.8831	9.82895	11.7403	10.9868
2562	2019	C27	13	22.1819	0.46243	28.5351	0.010168	1.28912	0.327262	0	0	1	0.058011	0	0	0	12.7692	9.7973	11.6623	10.9733
2565	2015	C22	9	21.947	0.43054	45.5647	0.042569	2.82996	0.599336	0	0	1	0.047715	0	0	1	11.1	11.125	9.33333	12.8889
2565	2016	C22	11	22.0316	0.389639	25.335	0.028381	1.87475	0.834993	0	0	1	0.0371	0	0	1	12.1	12.125	11.3333	12.8889
2565	2017	C22	9	22.0842	0.378269	24.3535	0.028724	1.51712	0.301525	0	0	1	0.045473	0	0	0	12.6	14.75	13.8	13.25
2565	2018	C22	12	22.0042	0.369224	23.6104	0.031564	1.106	0.130652	0	0	1	0.055057	0	0	1	15	17	14.8889	16.6667
2565	2019	C22	10	21.8547	0.299147	22.2669	-0.063213	2.51273	0.117385	0	0	1	0.059841	0	0	0	13.4444	16.375	13.4444	16.375
2566	2015	C27	4	21.6788	0.337411	39.0838	0.003992	1.86257	-0.426751	0	0	1	0.030305	0	0	0	7.44595	5.19718	5.9589	6.73611
2566	2016	C27	7	21.7165	0.325632	39.0838	0.006272	1.58547	0.111709	0	0	1	0.03223	0	0	0	8.57333	5.89041	7.01333	7.49315
2566	2017	C27	8	21.7165	0.28506	39.0838	0.031204	1.25512	0.1215	0	0	1	0.037983	0	0	0	10.9211	7.81081	9.32895	9.44595
2566	2018	C27	9	21.6788	0.23011	39.0838	0.033257	0.982224	-0.006914	0	0	1	0.082979	0	0	0	12.8831	9.88158	11.7403	11.0395
2566	2019	C27	9	21.6396	0.17571	39.0838	0.036984	1.04195	0.109539	0	0	1	0.033252	0	0	0	12.7692	9.85135	11.6623	11.0267
2568	2015	C26	4	21.3111	0.452397	47.6828	0.212735	5.98366	-0.700798	0	0	1	0.047715	0	1	1	7.91667	6.27273	4	10
2568	2016	C15	5	21.6396	0.347994	46.5297	-0.059927	3.87647	-0.448518	0	0	1	0.0371	0	0	0	8.625	7.64286	8.375	7.92857
2568	2017	C15	6	21.5562	0.231704	44.5485	0.078736	2.90994	0.292469	0	0	1	0.045473	0	0	1	11.5625	10	11.1333	10.5333
2568	2018	C15	8	21.5987	0.206865	40.835	0.05101	1.89817	0.264658	0	0	1	0.055057	0	0	1	12.75	13.0667	13.2667	12.5625
2568	2019	C15	8	21.6788	0.217961	41.773	0.1172	4.05295	0.187718	0	0	1	0.059841	0	0	1	12.625	12.4286	12.6	12.4667
2578	2015	C32	9	20.9856	0.229672	32.0501	0.014385	2.6353	-0.055233	0	0	1	0.105359	0	0	1	13.0833	7.52174	9.17391	11.5
2578	2016	C32	10	21.2539	0.141215	27.8628	0.009862		0.107401	0	0	1	0.111948	0	0	0	13.1538	8.31818	9.88	12.087
2578	2017	C32	10	21.2539	0.123543	27.8628	0.022088	2.01296	0.174307	0	0	1	0.111516	0	0	0	14.56	9.91304	11.96	12.7391
2578	2018	C32	15	21.2539	0.11725	27.8628	0.019798	1.5982	0.222774	0	0	1	0.105364	0	0	0	15.72	11.6522	14.36	13.1304
2578	2019	C32	15	21.2539	0.182398	27.8628	0.027184	1.82227	0.200167	0	0	1	0.099012	0	0	1	15.7083	10.6522	12.5217	13.9167
2581	2015	C26	2	21.5987	0.112561	26.3767	0.099472	3.15322	0.140916	0	0	1	0.046207	0	1	1	8.08333	6.27273	4.18182	10
2581	2016	C27	3	21.7165	0.059594	26.3767	0.15498	3.14912	0.202892	0	0	1	0.041316	0	0	1	8.57333	5.94521	7.06757	7.48649
2581	2017	C27	7	22.1096	0.269907	26.3767	0.097797	2.26372	0.735779	0	1	1	0.03779	0	0	1	10.9211	7.82432	9.36	9.42667
2581	2018	C27	9	22.1819	0.343166	26.8646	-0.022878	1.20382	-0.137698	0	1	1	0.04222	0	0	0	12.8831	9.88158	11.7403	11.0395
2581	2019	C27	9	21.947	0.30028	26.7318	0.021408	1.42488	-0.01204	0		1	0.061783	0	0	0	12.7692	9.85135	11.6623	11.0267
2596	2015	C30	6	21.8864	0.337938	14.3747	0.027782	2.86397	2.27587	0	0	1	0.052216	0	1	1	9.84375	4.96875	6.78125	8.03125
2596	2016	C30	7	22.0842	0.448054	14.3348	0.018516	2.22575	0.428355	0	0	1	0.075604	0	1	0	10.5455	5.32258	7.51515	8.54839
2596	2017	C30	7	22.3327	0.53297	14.2175	0.036389	2.22393	0.277674	0	0	1	0.096509	0	1	0	11.9091	6.90323	10.4848	8.41935
2596	2018	C30	12	22.6103	0.520186	14.0727	0.018787	1.40021	0.250088	0	0	1	0.085696	0	1	0	14	8.875	13.4848	9.25806
2596	2019	C30	12	22.5478	0.483091	13.0936	-0.066727	1.5443	0.291511	0	1	1	0.053724	0	1	0	14.3226	8.6129	13.4688	9.33333
2603	2015	C27	5	22.4637	0.15412	33.3682	0.074787	3.15678	-0.031702	0	0	1	0.095114	0	1	1	7.47945	5.18056	5.97222	6.69863
2603	2016	C27	5	22.5638	0.146842	25.3615	0.085742	2.80255	0.082008	0	0	1	0.103445	0	1	1	8.62162	5.90541	7.04054	7.48649
2603	2017	C27	10	22.7901	0.098332	23.7646	0.068056	2.11667	0.253707	0	0	1	0.105479	0	1	1	10.9333	7.81333	9.32	9.42667
2603	2018	C27	12	22.875	0.116108	23.7316	0.069293	1.48432	-0.122098	0	0	1	0.06806	0	1	1	12.8947	9.87013	11.7368	11.013
2603	2019	C27	12	22.9315	0.123145	31.2589	0.066492	1.63373	0.084472	0	0	1	0.069251	0	1	1	12.7792	9.84	11.6579	11
2623	2015	C30	8	21.7165	0.191799	45	0.02044	3.01423	-0.114943	0	0	1	0.132897	0	0	1	9.72727	4.87097	6.71875	8.03125
2623	2016	C30	8	22.1819	0.493956	45	0.004008	2.04093	-0.154222	0	0	1	0.094806	0	1	0	10.5152	5.32258	7.51515	8.51613
2623	2017	C30	8	22.2708	0.549448	45	-0.004024	1.30943	-0.223289	0	0	1	0.067948	0	1	0	11.8788	6.90323	10.4848	8.3871
2623	2018	C30	8	22.1583	0.474463	45	0.019491	1.05389	-0.327799	0	0	1	0.086195	0	0	0	13.9394	8.90323	13.4848	9.3871
2623	2019	C30	6	22.0316	0.432103	45	-0.025312	1.39288	0.231679	0	0	1	0.083707	0	0	0	14.25	8.7	13.4688	9.53333
2631	2015	C20	2	21.3111	0.114211	54.95	0.077174		2.0285	0	0	1	0.132897	0	0	1	4.33333	4.5	3.5	5
2631	2016	C20	2	21.3651	0.227195	54.8566	0.100251	3.42294	0.301318	0	0	1	0.094806	0	0	1	4.75	5	4	5.66667
2631	2017	C20	2	21.5117	0.276898	54.8566	0.039768	3.40907	0.129181	0	0	1	0.067948	0	0	0	6.5	8	7.5	6
2631	2018	C20	2	21.6788	0.31862	53.4285	0.041245	1.95966	0.012864	0	0	1	0.086195	0	0	0	10	12.5	10	12.5
2631	2019	C20	2	21.947	0.430449	53.3343	0.020363	1.9957	-0.044053	0	0	1	0.083707	0	0	0	10.3333	12	10	12.5
2644	2015	C27	5	21.0597	0.094512	60.0902	0.031523	5.74292	-0.26881	0	0	1	0.080725	1	0	0	7.44595	5.1831	5.9589	6.72222
2644	2016	C27	5	21.4164	0.366341	60.0902	0.029914	3.19954	0.090949	0	0	1	0.081486	1	0	0	8.57333	5.91781	7.01333	7.52055
2644	2017	C27	7	21.5562	0.421596	60.461	0.031531	2.48611	0.713808	0	0	1	0.072374	1	0	0	10.9211	7.82432	9.32895	9.45946
2644	2018	C27	6	21.6396	0.428178	61.6292	0.029459	2.00993	0.06529	0	0	1	0.108319	1	0	0	12.8831	9.92105	11.7403	11.0789
2644	2019	C27	6	21.5562	0.34683	61.6292	0.032255	1.97042	0.034749	0	0	1	0.054329	1	0	0	12.7692	9.89189	11.6623	11.0667
2646	2015	C15	4	21.7165	0.141593	65.0333	0.083338	3.91286	0.142368	0	0	1	0.081521	0	0	1	8.26667	7.76923	7.64286	8.42857
2646	2016	C15	8	21.8864	0.220785	65.0333	0.066477	2.95976	0.33903	0	0	1	0.106344	0	0	1	8.625	7.42857	8.4	7.73333
2646	2017	C15	10	21.7165	0.137341	65.0333	-0.036951	2.70877	0.439715	0	0	1	0.085596	0	0	0	11.5625	9.71429	10.8125	10.5714
2646	2018	C15	10	21.788	0.191409	65.5168	0.034623	1.83053	0.56798	0	0	1	0.082587	0	0	0	12.75	12.9333	12.9375	12.7333
2646	2019	C15	12	21.7529	0.158834	61.4065	0.007684	1.87541	0.501052	0	0	1	0.07984	0	0	0	12.625	12.1429	12.3125	12.5
2653	2015	C27	8	21.8864	0.331813	36.9862	0.115307	3.31217	0.517836	0	0	0	0.034421	0	1	1	7.43836	5.18056	5.93056	6.69863
2653	2016	C27	10	22.0316	0.390323	36.9862	0.121864	2.64781	0.766378	0	0	1	0.097596	0	1	1	8.55405	5.90541	6.97297	7.48649
2653	2017	C27	13	22.1343	0.520474	36.9862	0.055759	2.12451	0.132484	0	0	1	0.062013	0	0	0	10.9211	7.74324	9.32895	9.37838
2653	2018	C27	13	22.2049	0.543201	36.9862	0.072733	2.04755	0.502986	0	0	1	0.056738	0	0	1	12.8831	9.82895	11.7237	11.013
2653	2019	C27	13	22.3327	0.527998	36.8487	0.094305	2.74942	-0.14897	0	0	1	0.07423	0	1	1	12.7662	9.84	11.6447	11
2671	2015	C30	2	21.6396	0.403752	26.0042	0.008397	2.79935	-0.009486	0	0	0	0.046207	0	0	0	9.72727	5.06452	6.75758	8.22581
2671	2016	C30	4	21.947	0.398107	27.0265	0.006977	1.70591	0.259932	0	0	1	0.041316	0	0	0	10.4412	5.36667	7.51515	8.64516
2671	2017	C30	5	22.0316	0.426996	27.2823	0.012721	1.21776	0.631697	0	0	1	0.03779	0	0	0	11.7647	6.96667	10.4848	8.48387
2671	2018	C30	7	21.947	0.40413	27.5214	-0.029258	0.98271	-0.147465	0	0	1	0.04222	0	0	0	13.9394	8.93548	13.4848	9.41935
2671	2019	C30	7	21.8864	0.358759	20.6411	0.002297	1.03878	0.213194	0	0	1	0.061783	0	0	0	14.25	8.66667	13.4688	9.5
2674	2015	C19	12	21.6396	0.376356	34.9492	0.005216	2.25411	-0.034371	0	0	0	0.105359	0	1	0	10	4.5	6	7
2674	2016	C19	13	21.7165	0.124678	27.9528	0.023498	1.89599	0.209984	0	0	1	0.111948	0	1	0	10	4	5.5	7
2674	2017	C19	13	21.6788	0.112278	28.0444	0.017045	1.22884	0.547101	0	0	1	0.111516	0	0	0	9.5	2	5.5	10
2674	2018	C19	10	21.8219	0.218842	28.0533	0.039045	0.993892	0.08392	0	0	1	0.105364	0	1	0	15	11.5	13	12
2674	2019	C19	12	21.8219	0.224947	28.0533	0.039593	1.34437	0.23971	0	0	1	0.099012	0	1	0	15	10.5	13	10
2675	2015	C27	6	21.6396	0.122431	20.8552	0.043777	3.19341	0.345946	0	0	0	0.046207	0	0	0	7.44595	5.16901	5.9589	6.70833
2675	2016	C27	6	22.1819	0.277405	19.6167	0.046935	2.24958	0.325458	0	0	1	0.041316	0	1	0	8.60811	5.90541	7.01333	7.50685
2675	2017	C27	6	22.391	0.376318	19.6167	0.050203	1.77982	0.103965	0	0	1	0.03779	0	1	0	10.9867	7.81333	9.32895	9.47297
2675	2018	C27	6	22.6692	0.338254	17.2054	0.055802	1.19202	0.032232	0	0	1	0.04222	0	1	1	12.9737	9.87013	11.8158	11.013
2675	2019	C27	6	22.7111	0.344902	15.5679	0.040252	1.92137	-0.035906	0	0	1	0.061783	0	1	0	12.8571	9.84	11.6623	11.0667
2683	2015	B11	5	22.1583	0.436259	24.299	0.030693	1.98573	0.853556	0	0	0	0.054185	1	1	1	6.33333	3.5	5.33333	4.25
2683	2016	B11	5	22.446	0.449324	21.1265	0.012007	1.37749	0.529326	0	0	1	0.07615	1	1	1	7.66667	3.25	6.33333	4.25
2683	2017	B11	5	22.5638	0.482796	21.1265	0.02848	1.24501	0.6697	0	0	1	0.054802	1	1	1	8.66667	4.25	4.66667	7.25
2683	2018	B11	11	22.6103	0.478144	20.9585	0.039937	1.3005	0.241929	0	0	1	0.064079	1	1	1	10.6667	5.5	3.33333	11
2683	2019	B11	11	22.7645	0.519482	20.9585	0.048288	2.06755	0.390707	0	0	1	0.047794	1	1	1	10	6	10	6
2688	2015	C27	10	21.3651	0.44063	39.7663	0.061403	3.05368	0.36332	0	0	0	0.057799	0	0	0	7.44595	5.11268	5.9589	6.65278
2688	2016	C27	11	21.7165	0.404985	38.0549	0.065444	2.51029	0.280696	0	0	1	0.051847	0	0	0	8.57333	5.83562	7.01333	7.43836
2688	2017	C27	14	21.8219	0.446835	38.0549	0.037179	1.66265	0.516528	0	0	1	0.052128	0	0	0	10.9211	7.72973	9.32895	9.36486
2688	2018	C27	14	21.9172	0.466506	38.0549	0.049291	1.26492	0.270999	0	0	1	0.065409	0	0	0	12.8831	9.81579	11.7403	10.9737
2688	2019	C27	14	21.9172	0.459711	38.0549	0.056912	1.6422	0.286327	0	0	1	0.071761	0	0	1	12.7692	9.78378	11.6316	11
2693	2015	C27	7	21.1933	0.401607	33.2828	0.033983	4.28871	1.1373	0	0	0	0.052216	0	0	0	7.44595	5.15493	5.9589	6.69444
2693	2016	C27	8	20.9056	0.525427	34.4485	-0.148266	4.25849	-0.041722	0	0	1	0.075604	0	0	0	8.57333	5.87671	7.01333	7.47945
2693	2017	C27	12	21.0597	0.446883	34.4485	0.000965	2.3151	0.025019	0	0	1	0.096509	0	0	0	10.9211	7.75676	9.32895	9.39189
2693	2018	C27	14	20.8186	0.402196	34.4485	-0.082257	1.80538	-0.051145	0	0	1	0.085696	0	0	0	12.8831	9.81579	11.7403	10.9737
2693	2019	C27	14	20.672	0.286778	34.4485	0.009495	2.26639	-0.165545	0	0	1	0.053724	0	0	0	12.7692	9.78378	11.6623	10.96
2728	2015	C27	9	21.1933	0.49671	31.05	0.050752	1.88568	0.329389	0	0	0	0.054185	0	0	0	7.44595	5.12676	5.9589	6.66667
2728	2016	C27	9	21.1933	0.446993	31.05	0.059118	1.84535	0.245063	0	0	0	0.07615	0	0	0	8.57333	5.86301	7.01333	7.46575
2728	2017	C27	12	21.3651	0.459384	31.05	0.055129	1.75306	0.167241	0	0	0	0.054802	0	0	0	10.9211	7.75676	9.32895	9.39189
2728	2018	C27	13	21.4652	0.462563	30.9107	0.075231	1.43884	0.153224	0	0	1	0.064079	0	0	1	12.8831	9.82895	11.7237	11.013
2728	2019	C27	13	21.5562	0.489085	30.9097	0.076086	1.60218	0.126134	0	0	1	0.047794	0	0	1	12.7692	9.7973	11.6447	11
2734	2015	C26	16	20.9056	0.328379	28.05	0.058675	1.80076	0.166155	0	0	0	0.132897	0	0	0	7.61538	5.3	4	9.45455
2734	2016	C26	20	21.4652	0.234897	22.1391	0.054469	1.94748	0.481845	0	0	0	0.094806	0	1	0	10.25	6.22222	7.55556	8.75
2734	2017	C26	20	21.5987	0.274974	22.1391	0.059417	1.51061	0.255994	0	0	0	0.067948	0	1	0	10.5556	8.28571	9.11111	10.1429
2734	2018	C26	23	21.7165	0.313852	21.864	0.076462	1.26983	0.204721	0	0	0	0.086195	0	1	1	13	11.125	11.2857	12.625
2734	2019	C26	23	22.2919	0.518523	19.7931	0.072593	1.30029	-0.114831	0	0	1	0.083707	0	1	1	12.2857	11.5714	11.7143	12.1429
2737	2015	C27	4	22.0583	0.306579	41.6164	0.086998	2.2339	0.512241	0	0	0	0.027979	0	1	1	7.49315	5.18056	5.98611	6.69863
2737	2016	C27	5	22.1583	0.336016	41.6164	0.080319	1.68501	1.07828	0	0	0	0.024782	0	1	1	8.62162	5.90541	7.04054	7.48649
2737	2017	C27	11	22.2273	0.292736	41.6164	0.10511	1.53784	0.859032	0	0	0	0.044025	0	1	1	10.92	7.81333	9.30667	9.42667
2737	2018	C27	10	22.3525	0.320656	45.411	0.120138	1.90859	0.673937	0	0	1	0.05021	0	1	1	12.9211	9.87013	11.7632	11.013
2737	2019	C27	10	22.391	0.354029	45.411	0.119623	1.89285	0.597006	0	0	1	0.046053	0	1	1	12.8052	9.84	11.6842	11
2741	2015	C26	2	20.6179	0.190585	35.8833	0.064374	4.09451	0.116564	0	0	0	0.054185	0	0	1	7.61538	6.7	4.18182	10
2741	2016	C26	5	20.7233	0.204325	35.8833	0.063471	3.36214	0.086689	0	0	0	0.07615	0	0	0	11.3333	6.375	7.55556	10.625
2741	2017	C26	9	21.1933	0.291771	34.519	0.058064	2.14087	0.090576	0	0	0	0.054802	0	0	0	11.5	8.16667	9.11111	11.7143
2741	2018	C26	13	21.6396	0.484671	34.519	0.05306	2.11825	-0.217803	0	0	0	0.064079	0	1	0	14.4286	11.125	12.75	12.5714
2741	2019	C26	13	21.6788	0.516062	34.5184	0.003458	1.77965	0.001876	0	1	1	0.047794	0	1	0	13.7143	11.5714	13.125	12
2742	2015	C30	2	21.4652	0.424907	49.9358	0.057576	1.59704	0.106394	0	0	0	0.051037	0	0	1	9.72727	5.06452	6.90625	8.03125
2742	2016	C30	4	21.7529	0.516574	49.9358	0.043049	1.42431	0.359727	0	0	0	0.049654	0	0	1	10.4412	5.36667	7.625	8.5
2742	2017	C30	10	22.1583	0.614301	49.3738	0.044779	1.60625	0.257431	0	0	0	0.077855	0	1	1	11.8182	6.90323	10.5	8.375
2742	2018	C30	10	22.3327	0.651408	49.3738	0.027895	1.22352	1.1723	0	1	0	0.063928	0	1	0	14.0625	8.875	13.4848	9.32258
2742	2019	C30	10	22.3327	0.640404	49.3738	0.028885	1.07237	0.349286	0	0	1	0.04433	0	0	0	14.25	8.56667	13.4688	9.4
2748	2015	C26	11	20.8186	0.110606	37.5479	0.034698	1.94511	0.520016	0	0	0	0.054493		0	0	7.61538	5.8	4	9.90909
2748	2016	C26	11	20.9056	0.140631	37.5479	0.086238	1.96056	0.21094	0	0	0	0.041693		0	1	11.3333	5.625	7.125	10
2748	2017	C26	14	21.0597	0.156717	37.5479	0.10946	1.60797	-0.025406	0	0	0	0.066229		0	1	11.5	7.33333	8.5	11.375
2748	2018	C26	14	21.1287	0.228837	37.5479	0.03763	1.34767	0.453196	0	0	0	0.079407		0	0	14.25	10.7143	12.75	12.4286
2748	2019	C26	14	21.3111	0.362911	37.5479	-0.010207	1.34247	-0.591745	0	0	1	0.06948		0	0	13.625	11.1667	13.125	11.8333
2749	2015	C26	6	20.629	0.086213	37.756	0.147027	2.46865	-0.525579	0	0	0	0.066633	0	0	1	7.61538	6.3	3.81818	10
2749	2016	C26	10	20.7132	0.099333	37.756	0.139985	2.39118	-0.163603	0	0	0	0.074425	0	0	1	11.3333	5.75	7.25	10
2749	2017	C26	10	20.7132	0.131201	37.756	0.188022	2.00957	-0.094425	0	0	0	0.062402	0	0	1	11.5	8	9	11.375
2749	2018	C26	11	20.8186	0.157202	37.3138	0.208487	2.61126	0.023529	0	0	0	0.059695	0	0	1	14.25	11.1429	13	12.625
2749	2019	C26	13	20.9856	0.169169	37.3572	0.149871	2.65502	-0.033189	0	0	1	0.045792	0	0	1	13.625	11.3333	13.1429	12.1429
2750	2015	C27	2	20.3666	0.142305	43.8202	0.088377	3.87876	0.040678	0	0	0	0.059876	0	0	1	7.44595	5.22535	6.01389	6.69863
2750	2016	C27	2	20.4488	0.11745	43.8202	0.119789	5.42962	0.261643	0	0	0	0.066881	0	0	1	8.57333	5.9589	7.08108	7.48649
2750	2017	C27	2	20.4875	0.177896	43.8202	0.044776	3.27461	0.084755	0	0	0	0.065869	0	0	0	10.9211	7.89189	9.32895	9.52703
2750	2018	C27	4	20.4875	0.167122	43.8202	0.017558	2.99878	0.002126	0	0	0	0.069183	0	0	0	12.8831	9.94737	11.7403	11.1053
2750	2019	C27	4	20.5125	0.174748	41.3792	-0.029666	6.51815	0.52429	0	0	1	0.076839	0	0	0	12.7692	9.91892	11.6623	11.0933
2753	2015	C26	5	20.7132	0.140084	29.1287	0.052819	1.99804	0.029038	0	0	0	0.122776	0	0	0	7.61538	6.4	4	10.4545
2753	2016	C26	5	20.8186	0.149477	29.1287	0.073466	2.34507	0.255201	0	0	0	0.066964	0	0	1	11.3333	6.375	7.875	10
2753	2017	C26	12	21.3111	0.301607	29.1285	0.135257	1.71074	0.352421	0	0	0	0.066744	0	1	1	11.4444	8.28571	8.75	11.375
2753	2018	C26	12	21.4164	0.261514	29.1097	0.139336	1.46248	0.137779	0	0	0	0.04724	0	0	1	14.25	11	12.8571	12.625
2753	2019	C26	12	21.5987	0.249061	25.8448	0.038119	1.25626	0.036781	0	0	1	0.05384	0	1	0	13.8571	11.5714	13.125	12.1667
2756	2015	C31	10	21.8864	0.11089	51.8625	0.068458	1.61185	-0.064279	0	0	0	0.125066	0	0	1	13.8333	12.1	10.9091	15.1818
2756	2016	C31	11	21.976	0.114198	51.8625	0.073188	1.81981	0.036318	0	0	0	0.100449	0	0	1	13.9167	13	13.5455	13.4545
2756	2017	C31	10	22.1096	0.148526	52.0747	0.088698	1.61733	0.147446	0	0	0	0.081052	0	0	1	14.5833	13.4	14.4545	13.6364
2756	2018	C31	12	22.1819	0.214012	52.3956	0.088916	1.10373	-0.041281	0	0	0	0.072465	0	0	1	17.4167	16.4	17.1818	16.7273
2756	2019	C31	14	22.2273	0.23888	45.2734	0.074929	1.3397	-0.002833	0	0	1	0.058011	0	0	1	17.5833	17	16.9091	17.7273
2773	2015	C27	7	21.788	0.129668	33.6066	0.136836	2.20293	0.041113	0	0	0	0.066633	0	0	1	7.44595	5.15493	5.94444	6.69863
2773	2016	C27	5	22.0583	0.227045	33.2887	0.133076	1.95525	0.065055	0	0	0	0.074425	0	1	1	8.62162	5.90541	7.04054	7.48649
2773	2017	C27	9	22.2493	0.22736	33.2803	0.140466	1.86627	-0.059082	0	0	0	0.062402	0	1	1	10.9467	7.81333	9.33333	9.42667
2773	2018	C27	20	22.3719	0.21385	33.317	0.133775	3.5697	-0.080304	0	0	0	0.059695	0	1	1	12.7895	9.87013	11.6316	11.013
2773	2019	C27	20	22.4811	0.207047	33.3504	0.123252	4.37898	-0.048416	0	0	1	0.045792	0	1	1	12.6753	9.84	11.5526	11
2778	2015		3									0	0.132897		1	1
2778	2016	C25	7	20.3808	0.155944	37.675	0.048249	2.26249	-0.045739	0	0	0	0.094806	0	1	1
2778	2017	C25	11	20.4086	0.157259	37.675	0.041775	2.25395	0.009214	0	0	0	0.067948	0	1	1
2778	2018	C25	15	20.4619	0.185169	37.675	0.023427	1.74511	0.057177	0	0	0	0.086195	0	1	1
2778	2019	C25	15	20.5125	0.203432	28.2562	0.020041	2.52889	0.12732	0	0	0	0.083707	0	1	1
2783	2015	C26	5	21.3111	0.227383	16.7246	0.062469	2.32964		0	0	0	0.038738	1	1	1	7.83333	6.27273	3.90909	10
2783	2016	C26	4	21.3651	0.178365	16.7246	0.065103	2.461	0.223218	0	0	0	0.056166	1	1	0	12.25	6.22222	7.55556	10.75
2783	2017	C26	7	21.5987	0.307076	16.7246	0.05777	1.46633	0.030835	0	0	0	0.052505	1	1	0	12	8.28571	9.11111	12
2783	2018	C26	10	22.0583	0.490973	16.7246	0.034658	1.04471	0.122929	0	0	0	0.059734	1	1	0	14.8571	11.125	12.75	13
2783	2019	C26	12	22.2049	0.495236	14.8771	0.025643	1.4175	0.072994	0		1	0.04817	1	1	0	13.8571	11.5714	13.125	12.1667
300006	2015	C27	4	21.8547	0.455364	25.3968	0.006574	2.3063	0.146628	0	0	1	0.051037	0	1	0	7.49315	5.18056	5.9589	6.73611
300006	2016	C27	4	21.6396	0.326013	22.7146	0.000504	2.50273	0.263398	0	0	1	0.049654	0	0	0	8.57333	5.93151	7.01333	7.53425
300006	2017	C27	4	21.7165	0.371287	22.7146	0.016809	1.90579	0.244941	0	0	1	0.077855	0	0	0	10.9211	7.86486	9.32895	9.5
300006	2018	C27	13	21.8547	0.451078	22.7146	0.029017	1.27545	0.350573	0	0	1	0.063928	0	0	0	12.8831	9.82895	11.7403	10.9868
300006	2019	C27	11	21.976	0.527699	22.7146	-0.046093	1.69293	0.111832	0	0	1	0.04433	0	0	0	12.7692	9.82432	11.6623	11
300009	2015	C27	4	21.0597	0.09764	27.8801	0.094506	8.02717	0.100426	0	0	1	0.072866	0	0	1	7.44595	5.19718	5.98611	6.69863
300009	2016	C27	5	21.4164	0.274289	27.9517	0.100686	4.07321	0.276283	0	0	1	0.072866	0	0	1	8.57333	5.91781	7.04054	7.48649
300009	2017	C27	8	21.5562	0.219034	27.9282	0.125007	5.7979	0.279553	0	0	1	0.046923	0	0	1	10.9211	7.81081	9.34667	9.42667
300009	2018	C27	9	21.6396	0.204142	27.9312	0.104771	3.96946	0.134289	0	0	1	0.079969	0	0	1	12.8831	9.88158	11.7763	11.013
300009	2019	C27	9	21.8864	0.163097	26.523	0.034219	3.65564	0.3741	0	0	1	0.065549	0	0	0	12.7692	9.85135	11.6623	11.0267
300016	2015	C27	6	20.8186	0.111796	21.5174	0.029443	8.35721	-0.246049	0	0	1	0.069258	0	0	0	7.44595	5.16901	5.9589	6.70833
300016	2016	C27	7	20.6824	0.058587	22.6351	0.016217	5.17585	-0.30695	0	0	1	0.0492	0	0	0	8.57333	5.89041	7.01333	7.49315
300016	2017	C27	6	20.8186	0.062802	22.6351	0.104144	3.32012	-0.232105	0	0	1	0.070603	0	0	1	10.9211	7.83784	9.37333	9.42667
300016	2018	C27	9	20.9856	0.064349	22.6351	0.114658	2.40623	-0.057658	0	0	1	0.057733	0	0	1	12.8831	9.88158	11.7763	11.013
300016	2019	C27	9	21.1933	0.106731	22.3743	0.210885	2.38883	0.026167	0	0	1	0.063351	0	0	1	12.7692	9.85135	11.6974	11
300026	2015	C27	9	22.5951	0.182725	21.1695	0.082847	2.60448	0.149519	0	0	1	0.08428	0	1	1	7.42466	5.18056	5.91667	6.69863
300026	2016	C27	9	22.7111	0.170665	21.1909	0.090791	2.05114	0.195499	0	0	1	0.100554	0	1	1	8.56757	5.90541	6.98649	7.48649
300026	2017	C27	10	22.7248	0.123801	21.1933	0.060204	1.67522	0.042232	0	0	1	0.09663	0	1	0	10.9333	7.81333	9.32895	9.41892
300026	2018	C27	13	22.7382	0.121279	21.1933	0.028851	1.28895	0.120228	0	0	1	0.085459	0	1	0	12.8816	9.87013	11.7403	10.9868
300026	2019	C27	11	22.8515	0.160949	22.2243	0.04847	1.35119	0.065852	0	0	1	0.074394	1	1	1	12.7922	9.84	11.6711	11
300034	2015	C32	8	21.1933	0.173763	47.0794	0.080437	5.52634	0.396558	0	0	1	0.069258	1	0	1	13.0833	7.56522	9.21739	11.5
300034	2016	C32	10	21.3111	0.219348	46.6572	0.052067	4.77126	0.419134	0	0	1	0.0492	1	0	1	13.1538	8.31818	9.875	12
300034	2017	C32	8	21.3651	0.251189	47.0904	0.02579	2.98777	0.340898	0	0	1	0.070603	1	0	0	14.56	10	11.96	12.8261
300034	2018	C32	10	21.6788	0.265846	44.289	0.046567	1.71345	0.935994	0	0	1	0.057733	1	0	1	15.72	11.8696	14.5417	13.2083
300034	2019	C32	10	21.8864	0.315015	42.3642	0.061084	2.49843	0.155582	0	0	1	0.063351	1	0	1	15.7083	10.8696	12.7391	13.9167
300039	2015	C27	9	21.5987	0.173554	29.6719	0.116064	3.87096	-0.049226	0	0	1	0.047715	0	0	1	7.44595	5.12676	5.91667	6.69863
300039	2016	C27	8	21.6396	0.129595	29.824	0.111794	2.84711	-0.016599	0	0	1	0.0371	0	0	1	8.57333	5.87671	7	7.48649
300039	2017	C27	10	21.7165	0.117273	30.0124	0.101617	2.11356	-0.011646	0	0	1	0.045473	0	0	1	10.9211	7.78378	9.32	9.42667
300039	2018	C27	12	21.7165	0.095458	30.0124	0.082556	1.67308	0.441741	0	0	1	0.055057	0	0	1	12.8831	9.84211	11.7368	11.013
300039	2019	C27	12	21.7529	0.096045	16.0451	0.088298	1.8231	0.291071	0	0	1	0.059841	0	0	1	12.7692	9.81081	11.6579	11
300049	2015	C27	1	21.4164	0.191267	11.0772	0.046575		0.316092	0	0	1	0.057799	0	0	0	7.44595	5.23944	5.9589	6.77778
300049	2016	C27	1	21.5987	0.241479	11.0861	0.061551	2.31672	0.704453	0	0	1	0.051847	0	0	0	8.57333	5.9726	7.01333	7.57534
300049	2017	C27	1	21.6396	0.228154	11.3111	0.037506	1.54692	0.555614	0	0	1	0.052128	0	0	0	10.9211	7.90541	9.32895	9.54054
300049	2018	C27	1	21.4652	0.291416	11.3111	0.021167	1.46903	0.441407	0	0	1	0.065409	0	0	0	12.8831	9.98684	11.7403	11.1447
300049	2019	C35	1	21.5562	0.310486	11.3111	0.044496	1.17245	0.359909	0	0	1	0.071761	0	1	1
300057	2015	C32	5	22.2273	0.411538	49.1974	0.013578	1.67211	0.048425	0	0	1	0.054185	0	1	1	13.4348	7.58333	9.34783	11.5
300057	2016	C32	4	22.2493	0.399675	41.8964	0.020584	1.45506	0.207366	0	0	1	0.07615	0	1	1	13.52	8.3913	10.125	12
300057	2017	C32	4	22.446	0.496998	41.8964	0.016172	1.19951	0.097518	0	0	1	0.054802	0	0	0	14.56	10.1739	11.96	13
300057	2018	C32	5	22.5638	0.560169	42.6461	0.022576	0.994711	0.007074	0	0	1	0.064079	0	0	0	15.72	12.087	14.36	13.5652
300057	2019	C32	5	22.6548	0.501998	33.1279	0.017808	1.06657	0.148132	0	0	1	0.047794	0	0	0	15.7083	11.087	12.625	14.3043
300064	2015	C30	2	21.947	0.394611	36.3652	0.03248	2.92741	-0.18629	0	0	1	0.083122	0	1	1	9.96875	4.96875	6.90625	8.03125
300064	2016	C30	2	22.898	0.237778	20.4566	0.015801	1.3968	-0.162813	0	0	1	0.072583	0	1	0	10.697	5.32258	7.51515	8.70968
300064	2017	C30	5	22.9315	0.242413	20.4566	0.024415	1.55191	0.421149	0	0	1	0.059458	0	1	0	11.9697	6.90323	10.4848	8.48387
300064	2018	C30	6	22.985	0.274993	19.0701	0.009627	0.917306	-0.305799	0	0	1	0.082791	0	1	0	14.1875	8.875	13.4848	9.45161
300064	2019	C30	8	22.7248	0.764666	19.0701	-0.148266	1.15263	0.156006	0	1	1	0.047388	0	1	0	14.4516	8.6129	13.4688	9.46667
300073	2015	C30	2	21.2539	0.286746	27.0571	0.00763	3.9271	0.383595	0	0	1	0.069258	1	0	0	9.72727	5.06452	6.75758	8.22581
300073	2016	C30	4	21.5117	0.380014	27.0571	0.045907	3.6977	0.20368	0	0	1	0.0492	1	0	1	10.4412	5.36667	7.625	8.5
300073	2017	C30	6	21.7165	0.418515	27.0571	0.091865	3.68909	0.201342	0	0	1	0.070603	1	0	1	11.7647	6.93333	10.625	8.375
300073	2018	C30	11	22.2049	0.249408	22.5	0.07188	2.61935	-0.054281	0	0	1	0.057733	1	0	1	13.9394	8.80645	13.5625	9.34375
300073	2019	C38	9	22.2493	0.254019	22.5	-0.04556	2.8245	-0.112359	0	0	1	0.063351	1	1	1
300080	2015	C30	10	22.4097	0.403011	20.0219	-0.000162	1.32059	0.2323	0	0	1	0.083122	1	1	0	9.71875	4.96875	6.75758	7.96774
300080	2016	C30	11	22.5478	0.476753	20.0219	0.004696	1.26822	0.719198	0	0	1	0.072583	1	1	0	10.4242	5.32258	7.51515	8.41935
300080	2017	C30	14	22.6254	0.615398	20.0219	-0.148266	1.10585	0.767257	0	0	1	0.059458	1	1	0	11.697	6.90323	10.4848	8.19355
300080	2018	C30	16	22.3327	0.615053	20.0219	-0.050238		0.06861	0	0	1	0.082791	1	1	0	13.875	8.875	13.4848	9.12903
300080	2019	C30	16	22.9093	0.385451	48.3066	0.075207	1.14437	-0.700798	0	0	1	0.047388	1	1	1	14.1935	8.6129	13.3871	9.41935
300084	2015	B11	5	21.2539	0.351074	19.9803	0.006888	2.20336	0.678561	0	0	1	0.080725	0	0	0	6	3	5.25	4
300084	2016	B11	5	21.5987	0.237951	16.8646	0.003139	1.71361	0.402934	0	0	1	0.081486	0	0	0	7	2.66667	6	4
300084	2017	B11	7	21.8864	0.397663	17.8646	0.007912	1.20143	2.0144	0	0	1	0.072374	0	0	0	7.75	3.33333	4.75	7.33333
300084	2018	B11	8	21.8547	0.388607	17.8646	0.02078	0.987711	1.79156	0	0	1	0.108319	0	0	0	10.75	4.66667	5.25	12
300084	2019	B11	8	21.8547	0.387777	17.8646	0.011075	0.945916	2.10982	0	0	1	0.054329	0	0	0	10.25	5.33333	10.25	5.33333
300086	2015	C27	10	21.4652	0.118786	39.488	0.032054	3.80365	0.606425	0	0	1	0.052216	0	0	0	7.44595	5.11268	5.9589	6.65278
300086	2016	C27	12	21.5117	0.144705	39.488	0.017665	2.95183	0.469109	0	0	1	0.075604	0	0	0	8.57333	5.82192	7.01333	7.42466
300086	2017	C27	14	21.5117	0.141016	39.488	0.021482	2.27268	0.452074	0	0	1	0.096509	0	0	0	10.9211	7.72973	9.32895	9.36486
300086	2018	C27	17	21.5117	0.241645	39.488	0.00964	1.46463	-0.323827	0	0	1	0.085696	0	0	0	12.8831	9.77632	11.7403	10.9342
300086	2019	C27	15	21.5117	0.270046	29.488	-0.013651	1.33754	0.021235	0	0	1	0.053724	0	0	0	12.7692	9.77027	11.6623	10.9467
300089	2015	C30	2	20.9056	0.327874	38.25	0.010419	3.48809	-0.273001	0	0	1	0.054185	0	0	0	9.72727	5.06452	6.75758	8.22581
300089	2016	C30	4	21.6396	0.28352	32.9893	0.05571	2.53915	-0.140191	0	0	1	0.07615	0	0	1	10.4412	5.36667	7.625	8.5
300089	2017	C30	3	21.7165	0.330389	32.9893	0.026973	1.60766	0.144892	0	0	1	0.054802	0	0	0	11.7647	7.03333	10.4848	8.54839
300089	2018	C30	5	21.5117	0.770669	29.8172	-0.148266	1.52514	-0.254735	0	1	1	0.064079	0	0	0	13.9394	9	13.4848	9.48387
300089	2019	C30	5	21.4164	0.836352	29.8172	-0.084054	1.38303	0.269851	0		1	0.047794	0	0	0	14.25	8.73333	13.4688	9.56667
300093	2015	C30	5	21.1933	0.462497	12.1088	0.002842	4.66381	0.351861	0	0	1	0.054185	0	0	0	9.72727	4.96774	6.75758	8.12903
300093	2016	C30	7	20.9856	0.317496	11.244	0.003659	4.08829	0.295015	0	0	1	0.07615	0	0	0	10.4412	5.26667	7.51515	8.54839
300093	2017	C30	6	21.1287	0.4196	11.244	0.011596	1.99818	0.84869	0	0	1	0.054802	0	0	0	11.7647	6.93333	10.4848	8.45161
300093	2018	C30	6	21.1287	0.419104	10.7199	0.009683	1.27055	1.60876	0	1	1	0.064079	0	0	0	13.9394	8.96774	13.4848	9.45161
300093	2019	C30	6	20.9856	0.50575	11.0023	-0.070871	2.25094	0.71708	0	0	1	0.047794	0	0	0	14.25	8.7	13.4688	9.53333
300108	2015	C27	6	21.5562	0.285255	24.8613	0.05961	2.16784	-0.223856	0	0	1	0.030305	0	0	0	7.44595	5.16901	5.9589	6.70833
300108	2016	C27	6	21.6788	0.293161	24.8613	0.074321	1.82992	0.067768	0	0	1	0.03223	0	0	1	8.57333	5.90411	7.02703	7.48649
300108	2017	C27	6	21.8864	0.38226	23.9152	0.065517	1.93836	-0.091436	0	0	1	0.037983	0	0	1	10.9211	7.83784	9.37333	9.42667
300108	2018	C27	8	22.3125	0.536661	23.9152	0.045213	1.1523	0.734093	0	0	1	0.082979	0	0	0	12.8831	9.89474	11.7403	11.0526
300108	2019	C27	8	21.8864	0.839973	23.0894	-0.148266	1.44146	-0.241323	0	0	1	0.033252	0	0	0	12.7692	9.86486	11.6623	11.04
300110	2015	C27	11	21.7165	0.476141	42.1182	0.008068	3.8199	-0.016193	0	0	1	0.046207	0	0	0	7.44595	5.09859	5.9589	6.63889
300110	2016	C27	12	21.7165	0.440019	16.7599	0.008223	4.14639	0.040324	0	0	1	0.041316	0	0	0	8.57333	5.82192	7.01333	7.42466
300110	2017	C27	13	21.788	0.463756	16.7599	0.013523	5.17719	0.212949	0	0	1	0.03779	0	0	0	10.9211	7.74324	9.32895	9.37838
300110	2018	C27	9	21.8864	0.284765	16.9168	0.011891	1.48769	0.059135	0	0	1	0.04222	0	0	0	12.8831	9.88158	11.7403	11.0395
300110	2019	C27	9	21.7165	0.170392	20	0.016663	2.00709	-0.023201	0	0	1	0.061783	1	0	0	12.7692	9.85135	11.6623	11.0267
300119	2015	C27	5	21.5562	0.246856	42.9575	0.052149	2.3447	0.112203	0	0	1	0.08428	0	0	0	7.44595	5.1831	5.9589	6.72222
300119	2016	C27	6	21.7165	0.229675	42.6532	0.056088	1.89031	0.031235	0	0	1	0.100554	0	0	0	8.57333	5.90411	7.01333	7.50685
300119	2017	C27	10	21.788	0.255779	42.6532	0.042663	1.45859	0.118694	0	0	1	0.09663	0	0	0	10.9211	7.78378	9.32895	9.41892
300119	2018	C27	10	21.8219	0.24814	42.6532	0.047039	1.12439	0.067809	0	0	1	0.085459	0	0	0	12.8831	9.86842	11.7403	11.0263
300119	2019	C27	12	22.0042	0.338496	42.0957	0.062807	1.5901	0.141663	0	0	1	0.074394	0	0	1	12.7692	9.81081	11.6579	11
300122	2015	C27	1	21.7165	0.079206	54.1275	0.073613	4.75466	-0.076943	0	0	1	0.051037	0	0	0	7.44595	5.23944	5.9589	6.77778
300122	2016	C27	4	21.7165	0.069465	54.1275	0.012002	5.73585	0.934311	0	0	1	0.049654	0	0	0	8.57333	5.93151	7.01333	7.53425
300122	2017	C27	5	22.1343	0.284558	54.1275	0.105282	6.55343	0.770691	0	0	1	0.077855	0	0	1	10.9211	7.85135	9.38667	9.42667
300122	2018	C27	10	22.6402	0.386081	54.1275	0.212735	5.60168	0.218148	0	0	1	0.063928	0	1	1	12.9211	9.87013	11.7632	11.013
300122	2019	C27	8	23.1212	0.474766	52.0775	0.212735	4.68701	0.111762	0	0	1	0.04433	0	1	1	12.8312	9.84	11.7105	11
300142	2015	C27	6	22.5638	0.516808	11.5458	-0.147759	2.80033	-0.009191	0	1	1	0.059876		1	0	7.46575	5.18056	5.9589	6.70833
300142	2016	C27	6	22.5638	0.442816	9.4419	0.004747	2.56517	0.848411	0	0	1	0.066881		1	0	8.60811	5.90541	7.01333	7.50685
300142	2017	C27	7	22.4982	0.39457	12.985	-0.095004	4.66048	0.307875	0	0	1	0.065869		1	0	10.9733	7.81333	9.32895	9.45946
300142	2018	C27	12	22.6973	0.273768	11.985	0.146841	3.98024	0.537641	0	0	1	0.069183		1	1	12.8947	9.87013	11.7368	11.013
300142	2019	C27	14	22.6692	0.192621	9.4419	0.027664	6.9597	0.090156	0	0	1	0.076839		1	0	12.7532	9.84	11.6623	10.96
300147	2015	C27	5	22.2708	0.237752	34.113	0.043346	3.78864	0.098571	0	0	1	0.054185	0	1	0	7.47945	5.18056	5.9589	6.72222
300147	2016	C27	6	22.8027	0.538806	34.113	0.012222	1.60594	0.043713	0	0	1	0.07615	0	1	0	8.60811	5.90541	7.01333	7.50685
300147	2017	C27	10	22.964	0.588618	34.113	0.011877	1.21676	0.080732	0	0	1	0.054802	0	1	0	10.9333	7.81333	9.32895	9.41892
300147	2018	C27	11	22.875	0.534842	34.2398	0.010199	1.00569	0.081134	0	0	1	0.064079	0	1	0	12.9079	9.87013	11.7403	11.0132
300147	2019	C27	11	22.8633	0.514085	34.2398	0.014906	1.20355	0.219611	0		1	0.047794	0	1	0	12.7922	9.84	11.6623	11
300158	2015	C27	5	22.1343	0.501177	59.0831	0.013553	1.92789	0.411104	0	0	1	0.122776	0	1	0	7.47945	5.18056	5.9589	6.72222
300158	2016	C27	5	22.6548	0.233178	43.7861	0.028093	1.39281	0.610377	0	0	1	0.066964	0	1	0	8.62162	5.90541	7.01333	7.52055
300158	2017	C27	10	22.7514	0.27001	43.8101	0.038153	1.1665	0.807933	0	0	1	0.066744	0	1	0	10.9333	7.81333	9.32895	9.41892
300158	2018	C27	10	22.6973	0.256515	42.1025	-0.02087	0.837138	0.361394	0	0	1	0.04724	0	1	0	12.9211	9.87013	11.7403	11.0263
300158	2019	C27	10	22.6548	0.213172	39.2757	0.019817	0.937763	0.118222	0	0	1	0.05384	0	1	0	12.8052	9.84	11.6623	11.0133
300160	2015	C30	4	21.1287	0.266146	29.5148	0.039374	5.13911	0.011038	0	0	1	0.132897	0	0	1	9.72727	5	6.84375	8.03125
300160	2016	C30	4	21.2539	0.285469	24.1615	0.069693	4.44596	-0.026466	0	0	1	0.094806	0	0	1	10.4412	5.36667	7.625	8.5
300160	2017	C30	4	21.5117	0.38475	24.1615	0.05393	2.53827	-0.023572	0	0	1	0.067948	0	0	1	11.7647	7	10.6875	8.375
300160	2018	C30	4	21.2539	0.479627	24.3574	-0.136026	1.6698	0.014521	0	0	1	0.086195	0	0	0	13.9394	9.03226	13.4848	9.51613
300160	2019	C30	4	21.2539	0.413882	23.3512	0.070202	1.72474	0.015275	0	0	1	0.083707	0	0	1	14.25	8.76667	13.7742	9.41935
300164	2015	B11	1	21.4164	0.208347	27.409	-0.019043	2.01201	0.416748	0	0	1	0.064442	0	0	0	6	4.33333	5.25	5.33333
300164	2016	B11	1	21.4652	0.218481	26.1028	0.004382	1.96736	0.088261	0	0	1	0.076904	0	0	0	7	4	6	5.33333
300164	2017	B11	1	21.7165	0.259383	25.5898	0.019597	1.21642	0.832366	0	0	1	0.065106	0	0	1	7.75	5.33333	6	7.25
300164	2018	B11	1	21.788	0.37216	25.4798	0.050064	1.23548	0.044186	0	0	1	0.094892	0	0	1	10.75	7	6.66667	11
300164	2019	B11	1	21.8219	0.365718	19.4182	0.01711	1.11338	-0.006465	0	0	1	0.080487	0	0	0	10.25	7.66667	10.25	7.66667
300179	2015	C30	5	20.5724	0.130473	28.1695	0.049829	4.5193	0.702638	0	0	1	0.083122	0	0	1	9.72727	4.96774	6.8125	8.03125
300179	2016	C30	10	20.5724	0.13196	28.1819	0.034389		0.486344	0	0	1	0.072583	0	0	1	10.4412	5.16667	7.4375	8.5
300179	2017	C30	8	20.7031	0.179253	28.2325	0.062614	2.51198	-0.011485	0	0	1	0.059458	0	0	1	11.7647	6.86667	10.5625	8.375
300179	2018	C30	7	20.8186	0.222231	27.9217	0.059513	1.70281	0.121063	0	0	1	0.082791	0	0	1	13.9394	8.93548	13.6875	9.34375
300179	2019	C30	7	20.9056	0.209458	28.0088	0.101081	2.2036	-0.075504	0	0	1	0.047388	0	0	1	14.25	8.66667	13.6774	9.41935
300181	2015	C27	12	21.3651	0.224227	28.4555	0.050599	3.03941	0.164517	0	0	1	0.125066	0	0	0	7.44595	5.08451	5.9589	6.625
300181	2016	C27	12	21.4164	0.277743	28.4555	0.040225	2.30695	0.228317	0	0	1	0.100449	0	0	0	8.57333	5.82192	7.01333	7.42466
300181	2017	C27	12	21.5117	0.307585	28.4555	0.024705	1.96116	0.237964	0	0	1	0.081052	0	0	0	10.9211	7.75676	9.32895	9.39189
300181	2018	C27	12	21.4652	0.343694	28.4555	0.012388	1.63425	0.475687	0	0	1	0.072465	0	0	0	12.8831	9.84211	11.7403	11
300181	2019	C27	12	21.4652	0.31349	28.4555	0.011652	1.61903	0.114306	0	0	1	0.058011	0	0	0	12.7692	9.81081	11.6623	10.9867
300191	2015	B11	1	20.9856	0.072853	47.075	-0.038273	7.65422	4.19063	0	0	1	0.069258	0	0	0	6	4.33333	5.25	5.33333
300191	2016	B11	1	20.9856	0.07869	47.075	0.008874	5.97397	-0.224864	0	0	1	0.0492	0	0	0	7	4	6	5.33333
300191	2017	B11	2	20.9856	0.061808	47.075	-0.013305	4.07794	0.382695	0	0	1	0.070603	0	0	0	7.75	5	4.75	9
300191	2018	B11	2	21.0597	0.098975	47.075	0.050018	2.59369	-0.158459	0	0	1	0.057733	0	0	1	10.75	6.66667	6.33333	11
300191	2019	B11	4	21.3111	0.318036	47.075	0.015257	3.08949	2.15099	0	0	1	0.063351	0	0	0	10.25	6.66667	10.25	6.66667
300194	2015	C27	7	21.6396	0.13832	45.4212	0.026444		-0.108244	0	0	1	0.051037	0	0	0	7.44595	5.15493	5.9589	6.69444
300194	2016	C27	8	22.2049	0.09869	35.7649	0.050511	1.58873	0.117621	0	0	1	0.049654	0	1	0	8.58108	5.90541	7.01333	7.47945
300194	2017	C27	12	22.2708	0.110526	35.7649	0.06074	1.28024	0.128722	0	0	1	0.077855	0	1	0	10.9067	7.81333	9.32895	9.39189
300194	2018	C27	13	22.1819	0.139453	29.007	-0.083849	1.01468	0.000589	0	0	1	0.063928	0	0	0	12.8831	9.82895	11.7403	10.9868
300194	2019	C27	13	22.2708	0.157643	23.9973	0.061874	1.41219	-0.041576	0	0	1	0.04433	0	0	1	12.7692	9.7973	11.6447	11
300196	2015	C30	6	21.5562	0.332806	39.375	0.099098	2.34373	0.130779	0	0	1	0.132897	0	0	1	9.72727	4.93548	6.78125	8.03125
300196	2016	C30	6	21.8219	0.234999	37.0497	0.089519	2.03867	0.048001	0	0	1	0.094806	0	0	1	10.4412	5.3	7.5625	8.5
300196	2017	C30	7	21.8547	0.209759	40.1592	0.064924	1.59654	-0.099852	0	0	1	0.067948	0	0	1	11.7647	6.9	10.5938	8.375
300196	2018	C30	12	21.8547	0.19438	40.1592	0.083629	1.23978	0.037778	0	0	1	0.086195	0	0	1	13.9394	8.77419	13.5313	9.34375
300196	2019	C30	12	21.8864	0.142466	41.0593	0.091089	1.39605	-0.062133	0	0	1	0.083707	0	0	1	14.25	8.5	13.5161	9.41935
300199	2015	C27	2	21.976	0.256256	25.6392	0.086109	4.03204	0.617493	0	0	1	0.054185	0	1	1	7.52055	5.18056	6.01389	6.69863
300199	2016	C27	4	22.2273	0.191254	25.8166	0.065498	2.76414	-0.114231	0	0	1	0.07615	0	1	1	8.63514	5.90541	7.05405	7.48649
300199	2017	C27	9	22.391	0.266735	25.365	0.062235	2.25795	1.25815	0	0	1	0.054802	0	1	1	10.9467	7.81333	9.33333	9.42667
300199	2018	C27	11	22.4637	0.400795	23.5417	-0.060205	1.55568	0.392157	0	0	1	0.064079	0	1	0	12.9079	9.87013	11.7403	11.0132
300199	2019	C27	11	22.2708	0.527364	21.8081	-0.148266	1.41838	-0.458693	0	0	1	0.047794	0	0	0	12.7692	9.82432	11.6623	11
300204	2015	C27	1	21.4652	0.186908	37.2926	0.101126	5.8513	0.045329	0	0	1	0.069258	0	0	1	7.44595	5.23944	6.02778	6.69863
300204	2016	C27	1	21.5987	0.18392	37.0168	0.108428	3.71161	-0.006456	0	0	1	0.0492	0	0	1	8.57333	5.9726	7.09459	7.48649
300204	2017	C27	2	21.6788	0.159459	37.0757	0.099046	2.62825	-0.194428	0	0	1	0.070603	0	0	1	10.9211	7.89189	9.42667	9.42667
300204	2018	C27	7	21.7529	0.113378	37.1618	0.048359	1.99704	-0.094051	0	0	1	0.057733	0	0	0	12.8831	9.90789	11.7403	11.0658
300204	2019	C27	7	21.3651	0.121983	37.2142	0.014658	2.92766	-0.234208	0	0	1	0.063351	0	0	0	12.7692	9.87838	11.6623	11.0533
300224	2015	C30	5	21.788	0.286113	53.2968	0.05451	3.95827	0.028628	0	0	1	0.046207	0	0	1	9.72727	4.96774	6.8125	8.03125
300224	2016	C30	6	21.8864	0.272676	53.1764	0.060755	3.10302	0.201052	0	0	1	0.041316	0	0	1	10.4412	5.3	7.5625	8.5
300224	2017	C30	10	22.0583	0.217792	50.1658	0.02473	2.13853	0.299686	0	0	1	0.03779	0	0	0	11.7647	6.8	10.4848	8.32258
300224	2018	C30	10	22.0316	0.27929	51.0771	-0.023464	1.50946	0.371005	0	0	1	0.04222	0	0	0	13.9394	8.83871	13.4848	9.32258
300224	2019	C30	10	22.0042	0.265295	51.0771	0.024279	2.28474	0.207023	0	0	1	0.061783	0	0	0	14.25	8.56667	13.4688	9.4
300233	2015	C27	9	21.4164	0.34361	37.5829	0.08476	4.10813	0.241209	0	0	1	0.046207	0	0	1	7.44595	5.12676	5.91667	6.69863
300233	2016	C27	13	21.5562	0.333504	37.5829	0.069232	2.87052	1.1114	0	0	1	0.041316	0	0	1	8.57333	5.80822	6.93243	7.48649
300233	2017	C27	13	22.3125	0.197034	28.4864	0.059189	1.40759	0.395626	0	0	1	0.03779	0	1	0	10.8933	7.81333	9.32895	9.37838
300233	2018	C27	14	22.391	0.226715	28.4864	0.053402	1.21839	0.293936	0	0	1	0.04222	0	1	0	12.8684	9.87013	11.7403	10.9737
300233	2019	C27	14	22.446	0.269572	25.0523	0.038268	1.59291	0.216991	0	0	1	0.061783	0	1	0	12.7532	9.84	11.6623	10.96
300234	2015	C30	6	20.5954	0.330891	37.9545	0.074335	4.656	-0.366479	0	0	1	0.125066	0	0	1	9.72727	4.93548	6.78125	8.03125
300234	2016	C30	4	20.9056	0.147575	33.3582	0.02524	4.20076	0.459761	0	0	1	0.100449	0	0	1	10.4412	5.36667	7.625	8.5
300234	2017	C30	4	20.9056	0.174507	33.3582	-0.009894	1.70855	0.223419	0	0	1	0.081052	0	0	0	11.7647	7	10.4848	8.51613
300234	2018	C30	4	20.9056	0.221969	33.3582	-0.069818	1.32056	4.19063	0	0	1	0.072465	0	0	0	13.9394	9.03226	13.4848	9.51613
300234	2019	C30	4	20.9856	0.287437	29.1698	0.048227	2.06539	0.473916	0	0	1	0.058011	0	0	1	14.25	8.76667	13.7742	9.41935
300239	2015	C27	5	20.4748	0.094222	32.3611	0.00755	4.76665	0.57481	0	0	1	0.057799	0	0	0	7.44595	5.1831	5.9589	6.72222
300239	2016	C27	8	20.5369	0.13716	32.3611	0.023078	4.48206	0.300973	0	0	1	0.051847	0	0	0	8.57333	5.87671	7.01333	7.47945
300239	2017	C27	10	20.6928	0.248864	32.3611	0.023073	2.6929	0.415865	0	0	1	0.052128	0	0	0	10.9211	7.78378	9.32895	9.41892
300239	2018	C27	14	20.9056	0.373611	32.1435	0.028344	1.77265	0.416082	0	0	1	0.065409	0	0	0	12.8831	9.81579	11.7403	10.9737
300239	2019	C27	12	20.9856	0.245356	28.5308	0.027091	2.06405	0.413038	0	0	1	0.071761	0	0	0	12.7692	9.81081	11.6623	10.9867
300254	2015	C27	4	20.9856	0.333173	11.9094	0.022206	3.37397	0.274993	0	0	1	0.122776	0	0	0	7.44595	5.19718	5.9589	6.73611
300254	2016	C27	4	21.0597	0.33348	11.9094	0.026218	2.55778	0.162625	0	0	1	0.066964	0	0	0	8.57333	5.93151	7.01333	7.53425
300254	2017	C27	9	21.1287	0.360478	11.9094	0.020344	1.57838	0.088843	0	0	1	0.066744	0	0	0	10.9211	7.7973	9.32895	9.43243
300254	2018	C27	11	21.1287	0.377393	11.9094	0.006531	1.2175	0.114405	0	0	1	0.04724	0	0	0	12.8831	9.85526	11.7403	11.0132
300254	2019	C27	11	21.3111	0.482471	9.5634	-0.000986	1.32507	-0.162058	0	0	1	0.05384	0	0	0	12.7692	9.82432	11.6623	11
300255	2015	C27	2	21.5562	0.325165	31.9374	0.067292	3.00236	0.216924	0	0	1	0.095114	0	0	0	7.44595	5.22535	5.9589	6.76389
300255	2016	C27	2	21.8547	0.269029	38.2767	0.056934	2.04094	0.039253	0	0	1	0.103445	0	0	0	8.57333	5.9589	7.01333	7.56164
300255	2017	C27	3	21.976	0.310097	36.4071	0.057312	1.64335	0.472704	0	0	1	0.105479	0	0	0	10.9211	7.87838	9.32895	9.51351
300255	2018	C27	3	22.0583	0.343789	35.6852	0.034387	1.23384	0.149563	0	0	1	0.06806	0	0	0	12.8831	9.96053	11.7403	11.1184
300255	2019	C27	3	22.0842	0.309522	35.6852	0.056417	1.43717	0.222418	0	0	1	0.069251	0	0	1	12.7692	9.93243	11.7763	11
300267	2015	C27	4	22.2919	0.113698	45.8178	0.121853	4.48999	0.136293	0	0	1	0.105158	0	1	1	7.49315	5.18056	5.98611	6.69863
300267	2016	C27	5	22.4097	0.077297	45.7368	0.143874	3.11779	0.370508	0	0	1	0.095777	0	1	1	8.62162	5.90541	7.04054	7.48649
300267	2017	C27	7	22.4637	0.058587	41.4366	0.089999	1.79348	-0.171209	0	0	1	0.074403	0	1	1	10.9733	7.81333	9.36	9.42667
300267	2018	C27	10	22.515	0.067683	41.4366	0.034829	1.25265	0.44114	0	0	1	0.097789	0	1	0	12.9211	9.87013	11.7403	11.0263
300267	2019	C27	10	22.5316	0.058587	41.4366	0.025229	1.54071	0.32857	0	0	1	0.074427	0	1	0	12.8052	9.84	11.6623	11.0133
300289	2015	C27	3	21.2539	0.240409	33.1817	0.107388	4.17467	0.572135	0	0	0	0.069258	0	0	1	7.44595	5.21127	6	6.69863
300289	2016	C27	5	21.2539	0.196131	31.8826	0.055104	2.77542	0.165673	0	0	1	0.0492	0	0	0	8.57333	5.91781	7.01333	7.52055
300289	2017	C27	6	21.3111	0.18743	31.2927	0.057597	2.06929	0.406632	0	0	1	0.070603	0	0	0	10.9211	7.83784	9.32895	9.47297
300289	2018	C27	7	21.2539	0.168746	29.7118	0.035946	1.64778	-0.273353	0	0	1	0.057733	1	0	0	12.8831	9.90789	11.7403	11.0658
300289	2019	C27	7	21.2539	0.154114	29.906	0.016315	1.57861	0.390641	0	0	1	0.063351	1	0	0	12.7692	9.87838	11.6623	11.0533
300294	2015	C27	1	21.5117	0.128007	33.4403	0.076339	3.07112	0.396164	0	0	0	0.054493	0	0	1	7.44595	5.23944	6.02778	6.69863
300294	2016	C27	2	21.5987	0.118743	33.4403	0.114717	3.75461	0.161055	0	0	1	0.041693	0	0	1	8.57333	5.9589	7.08108	7.48649
300294	2017	C27	8	22.0316	0.323011	33.4403	0.099446	3.11152	1.07443	0	0	1	0.066229	0	0	1	10.9211	7.81081	9.34667	9.42667
300294	2018	C27	14	22.3525	0.256766	30.9517	0.095617	2.22966	0.286642	0	0	1	0.079407	0	1	1	12.8684	9.87013	11.7105	11.013
300294	2019	C27	14	22.391	0.241236	30.9517	0.084107	2.81562	0.110001	0	0	1	0.06948	0	1	1	12.7532	9.84	11.6316	11
300337	2015	C32	5	21.5987	0.377237	42.3448	-0.07655	3.10142	0.046764	0	0	0	0.132897	0	0	0	13.0833	7.69565	9.16667	11.7826
300337	2016	C32	6	21.6788	0.399647	34.4364	0.002722	3.21559	0.21501	0	0	1	0.094806	0	0	0	13.1538	8.5	9.88	12.2609
300337	2017	C32	5	21.7165	0.428907	34.4364	0.00274	2.64557	0.154735	0	0	1	0.067948	0	0	0	14.56	10.1304	11.96	12.9565
300337	2018	C32	6	21.7529	0.49019	34.4364	-0.024291	1.43895	-0.04184	0	0	1	0.086195	0	0	0	15.72	12.0435	14.36	13.5217
300337	2019	C32	4	21.8547	0.521533	22	0.009635	1.32783	0.319825	0	0	1	0.083707	0	0	0	15.7083	11.1304	12.625	14.3478
300344	2015	C30	5	20.584	0.256712	28.3317	-0.076514		-0.194158	0	0	0	0.069258	0	0	0	9.72727	4.96774	6.75758	8.12903
300344	2016	C30	5	21.1287	0.553499	28.3317	0.025441	2.19833	-0.236937	0	0	1	0.0492	0	0	1	10.4412	5.33333	7.59375	8.5
300344	2017	C30	5	20.9856	0.514417	25.5337	-0.013305	2.33788	0.180824	0	0	1	0.070603	0	0	0	11.7647	6.96667	10.4848	8.48387
300344	2018	C30	5	20.8186	0.501971	25.0069	0.034531	2.06713	0.069402	0	0	1	0.057733	0	0	0	13.9394	9	13.4848	9.48387
300344	2019	L72	5	20.7233	0.395427	24.3014	0.015495	2.43336	0.260615	0	0	1	0.063351	0	1	1
300357	2015	C27	1	20.229	0.058587	51.8106	0.192672	6.46656	-0.23194	1	0	0	0.125066	0	0	1	7.44595	5.23944	6.02778	6.69863
300357	2016	C27	1	20.3666	0.059289	51.8106	0.185395	4.18311	-0.299201	1	0	0	0.100449	0	0	1	8.57333	5.9726	7.09459	7.48649
300357	2017	C27	4	20.5607	0.058587	38.858	0.212735	8.35253	-0.284343	1	0	0	0.081052	0	0	1	10.9211	7.86486	9.4	9.42667
300357	2018	C27	4	20.8186	0.059053	38.858	0.212735	8.35721	-0.311007	1	0	1	0.072465	0	0	1	12.8831	9.94737	11.8421	11.013
300357	2019	C27	4	21.0597	0.058587	38.858	0.204886	8.35721	-0.382468	1	0	1	0.058011	0	0	1	12.7692	9.91892	11.7632	11
300363	2015	C27	7	21.5987	0.504268	17.2294	0.044395	2.46615	0.367172	0	0	0	0.051037	0	0	0	7.44595	5.15493	5.9589	6.69444
300363	2016	C27	10	21.788	0.52286	17.09	0.056573	1.85633	0.36906	0	0	0	0.049654	0	0	0	8.57333	5.84932	7.01333	7.45205
300363	2017	C27	12	21.7529	0.491159	17.1054	0.03318	2.06551	0.49938	0	0	0	0.077855	0	0	0	10.9211	7.75676	9.32895	9.39189
300363	2018	C27	15	22.2049	0.340895	15.7629	0.025476	1.25195	0.065687	0	1	1	0.063928	0	0	0	12.8831	9.80263	11.7403	10.9605
300363	2019	C27	15	22.1096	0.225298	15.7629	0.045411	1.97262	0.028084	0	0	1	0.04433	0	0	0	12.7692	9.77027	11.6623	10.9467
300374	2015	C30	4	20.8186	0.31871	39.6693	0.037813	1.99605	0.463975	0	0	0	0.069258	0	0	1	9.72727	5	6.84375	8.03125
300374	2016	C30	5	20.9856	0.35854	39.6693	0.038827	2.55416	1.92779	0	0	0	0.0492	0	0	1	10.4412	5.33333	7.59375	8.5
300374	2017	C30	6	21.6396	0.428601	31.4047	0.028053	1.52261	1.07446	0	0	0	0.070603	0	0	0	11.7647	6.93333	10.4848	8.45161
300374	2018	C30	6	21.6788	0.443064	40.8261	0.026761	1.23117	0.157781	0	0	0	0.057733	0	0	0	13.9394	8.96774	13.4848	9.45161
300374	2019	C30	6	21.788	0.47432	40.8261	0.023095	1.18406	1.0739	0	0	1	0.063351	0	0	0	14.25	8.7	13.4688	9.53333
300395	2015	C30	3	20.584	0.170315	15.1786	0.097058	5.85525	0.100213	0	0	0	0.038738	0	0	1	9.72727	5.03226	6.875	8.03125
300395	2016	C30	4	20.7233	0.211318	15.1555	0.104428	3.56661	0.213982	0	0	0	0.056166	0	0	1	10.4412	5.36667	7.625	8.5
300395	2017	C30	9	20.9056	0.220392	12.9799	0.104793	4.18813	0.13109	0	0	0	0.052505	0	0	1	11.7647	6.83333	10.5313	8.375
300395	2018	C30	11	21.0597	0.242058	12.9628	0.115656	3.08335	0.025514	0	0	1	0.059734	0	0	1	13.9394	8.80645	13.5625	9.34375
300395	2019	C30	11	21.5117	0.119303	10.7642	0.089082	3.03349	0.067654	0	0	1	0.04817	0	0	1	14.25	8.53333	13.5484	9.41935
300406	2015	C27	5	20.9856	0.068602	14.8124	0.194207	4.43165	0.18784	0	0	0	0.069258	0	0	1	7.44595	5.1831	5.97222	6.69863
300406	2016	C27	5	21.1287	0.058587	14.8059	0.184653	3.68875	-0.019445	0	0	0	0.0492	0	0	1	8.57333	5.91781	7.04054	7.48649
300406	2017	C27	3	21.3111	0.139794	13.3537	0.15357	3.12232	0.20058	0	0	0	0.070603		0	1	10.9211	7.87838	9.41333	9.42667
300406	2018	C27	3	21.3651	0.087156	13.355	0.161238	2.13824	0.26412	0	0	1	0.057733		0	1	12.8831	9.96053	11.8553	11.013
300406	2019	C27	3	21.5117	0.084997	13.355	0.153966	2.89047	0.242472	0	0	1	0.063351		0	1	12.7692	9.93243	11.7763	11
300409	2015	C30	4	20.8186	0.445802	39.8077	0.047667	3.14092	-0.197833	0	0	0	0.054185	0	0	1	9.72727	5	6.84375	8.03125
300409	2016	C30	4	21.3111	0.331969	37.0349	0.057656	2.43327	-0.040125	0	0	0	0.07615	0	0	1	10.4412	5.36667	7.625	8.5
300409	2017	C30	6	22.0316	0.500409	37.0349	0.056543	2.30276	-0.133801	0	0	0	0.054802	0	0	1	11.7647	6.93333	10.625	8.375
300409	2018	C30	6	22.3719	0.551782	31.9622	0.07424	1.37064	-0.004408	0	0	1	0.064079	0	1	1	14.1875	8.875	13.7188	9.34375
300409	2019	C30	6	22.2049	0.443619	31.1584	0.004566	1.57824	-0.286795	0	0	1	0.047794	0	0	0	14.25	8.7	13.4688	9.53333
300428	2015	C32	4	20.3666	0.102884	11.8812	0.088325	2.50857	-0.013097	0	0	0	0.095114	0	0	1	13.0833	7.73913	9.3913	11.5
300428	2016	C32	4	20.4086	0.144105	11.8812	0.096275	2.8904	0.229509	0	0	0	0.103445	0	0	1	13.1538	8.59091	10.125	12
300428	2017	C32	5	22.5796	0.58899	11.8812	0.065764	1.08005	4.19063	0	0	0	0.105479	0	1	1	14.9583	9.91667	12.25	12.625
300428	2018	C32	5	22.6103	0.555264	11.8812	0.061563	1.01985	4.19063	0	0	0	0.06806	0	1	1	16.1667	11.7917	14.75	13.2083
300428	2019	C36	5	22.6548	0.438124	39.4163	0.064006	1.14914	0.059426	0	0	1	0.069251	0	1	1
300429	2015	C26	4	20.3078	0.080063	30.9791	0.131721	5.01365	-0.076049	0	0	0	0.132897	0	0	1	7.61538	6.5	4	10
300429	2016	C26	4	20.8186	0.118165	29.7979	0.105975	3.56796	-0.19951	0	0	0	0.094806	0	0	1	11.3333	6.5	8	10
300429	2017	C26	5	20.9856	0.12968	29.7979	0.097645	2.51887	0.062421	0	0	0	0.067948	0	0	1	11.5	8.83333	9.625	11.375
300429	2018	C26	10	21.3651	0.126402	28.2596	0.072712	2.87658	0.51332	0	0	0	0.086195	0	0	0	14.25	11.2857	12.75	13
300429	2019	C26	10	21.4652	0.173309	27.2596	0.070195	2.8985	-0.042169	0	0	1	0.083707	0	0	0	13.625	11.8333	13.125	12.5
300436	2015	C27	1	20.2124	0.135682	24.6429	0.17229	4.716	-0.014769	0	0	0	0.105359	0	0	1	7.44595	5.23944	6.02778	6.69863
300436	2016	C27	1	20.3666	0.211663	24.5388	0.094785	5.00792	0.097972	0	0	0	0.111948	0	0	1	8.57333	5.9726	7.09459	7.48649
300436	2017	C27	3	20.4222	0.250413	24.7318	0.045576	2.91789	0.011462	0	0	0	0.111516	0	0	0	10.9211	7.87838	9.32895	9.51351
300436	2018	C27	5	20.5607	0.3421	24.8341	0.019589	3.66588	-0.053206	0	0	0	0.105364	0	0	0	12.8831	9.93421	11.7403	11.0921
300436	2019	C27	5	20.6179	0.35736	15.9776	0.014048	4.66298	-0.142989	0	0	1	0.099012	0	0	0	12.7692	9.90541	11.6623	11.08
300437	2015	C26	6	20.2124	0.11932	51.012	0.081394	4.4493	0.082161	0	0	0	0.083122	0	0	1	7.61538	6.3	3.81818	10
300437	2016	C26	7	21.1287	0.210512	43.6374	0.030293	1.9708	0.578439	0	0	0	0.072583	0	0	0	11.3333	6.125	7.55556	10.375
300437	2017	C26	7	21.8547	0.548742	43.6374	0.038561	1.30073	1.72058	0	0	0	0.059458	0	1	0	12	8.28571	9.11111	12
300437	2018	C26	12	22.0842	0.572933	43.6374	0.072708	1.13659	0.80423	0	0	0	0.082791	0	1	0	14.5714	11.125	12.75	12.7143
300437	2019	C26	14	22.2708	0.591138	43.6368	0.034487	1.04867	0.564068	0	0	1	0.047388	0	1	0	13.5714	11.5714	13.125	11.8333
300439	2015	C27	2	21.0597	0.110145	51.7982	0.110218	3.12925	0.069055	0	0	0	0.125066	0	0	1	7.44595	5.22535	6.01389	6.69863
300439	2016	C27	2	21.947	0.465143	50.6647	0.05306	1.80514	0.35157	0	0	0	0.100449	0	0	0	8.57333	5.9589	7.01333	7.56164
300439	2017	C27	3	22.1819	0.465525	50.762	0.060204	1.32198	1.99669	0	0	0	0.081052	0	0	0	10.9211	7.87838	9.32895	9.51351
300439	2018	C27	4	22.2493	0.506234	50.8446	0.054096	1.29646	-0.116502	0	0	0	0.072465	0	0	0	12.8831	9.94737	11.7403	11.1053
300439	2019	C27	4	22.0316	0.628875	49.0009	-0.148266	1.51471	-0.059534	0	0	1	0.058011	0	0	0	12.7692	9.91892	11.6623	11.0933
300446	2015	C26	2	20.2124	0.095054	30.6109	0.209609	4.5422	-0.162193	0	0	0	0.095114	1	0	1	7.61538	6.7	4.18182	10
300446	2016	C26	3	20.2124	0.084208	30.6109	0.198829	5.54824	0.269739	0	0	0	0.103445	1	0	1	11.3333	6.625	8.125	10
300446	2017	C26	8	20.229	0.077964	30.6109	0.170375	3.18103	0.261202	0	0	0	0.105479	1	0	1	11.5	8.33333	9.25	11.375
300446	2018	C26	10	20.3078	0.066683	30.6109	0.155442	2.83931	0.206883	0	0	0	0.06806	1	0	1	14.25	11.2857	13.1429	12.625
300446	2019	C26	10	20.4222	0.065554	30.6109	0.148096	4.27789	0.087527	0	0	1	0.069251	1	0	1	13.625	11.8333	13.5714	12.1429
300452	2015	C27	3	20.2124	0.207096	26.6913	0.096653	3.50639	0.215174	0	0	0	0.072866	0	0	1	7.44595	5.21127	6	6.69863
300452	2016	C27	4	20.2124	0.214771	26.6913	0.095126	4.23955	0.341863	0	0	0	0.072866	0	0	1	8.57333	5.93151	7.05405	7.48649
300452	2017	C27	12	20.3228	0.249357	26.6913	0.079357	2.56668	0.460997	0	0	0	0.046923	0	0	1	10.9211	7.75676	9.29333	9.42667
300452	2018	C27	12	20.3808	0.213965	26.6913	0.108769	2.45836	0.205863	0	0	0	0.079969	0	0	1	12.8831	9.84211	11.7368	11.013
300452	2019	C27	14	20.5125	0.26364	26.6913	0.111301	2.49086	0.275622	0	0	1	0.065549	0	0	1	12.7692	9.78378	11.6316	11
300463	2015	C27	4	21.5987	0.156697	11.7993	0.105794	2.68571	0.361414	0	0	0	0.066633	0	0	1	7.44595	5.19718	5.98611	6.69863
300463	2016	C27	11	21.7165	0.153801	11.7993	0.121887	3.08213	0.168966	0	0	0	0.074425	0	0	1	8.57333	5.83562	6.95946	7.48649
300463	2017	C27	10	22.0042	0.270744	12.1975	0.113989	2.68663	0.195431	0	0	0	0.062402	0	0	1	10.9211	7.78378	9.32	9.42667
300463	2018	C27	13	22.2493	0.371228	12.1975	0.105985	1.75807	0.031529	0	0	0	0.059695	0	0	1	12.8831	9.82895	11.7237	11.013
300463	2019	C27	13	22.428	0.394629	12.2041	0.10291	2.4396	0.053738	0	0	1	0.045792	0	1	1	12.7662	9.84	11.6447	11
300481	2015	C26	7	20.2124	0.066869	49.5	0.124089	3.1842	-0.009302	0	0	0	0.083122	0	0	1	7.61538	6.2	3.72727	10
300481	2016	C26	6	20.2124	0.122823	49.5	0.123748	5.25394	-0.109438	0	0	0	0.072583	0	0	1	11.3333	6.25	7.75	10
300481	2017	C26	6	20.2612	0.184991	49.0779	0.116326	3.23681	0.107066	0	0	0	0.059458	0	0	1	11.5	8.66667	9.5	11.375
300481	2018	C26	10	20.629	0.158435	46.3865	0.115757	3.04292	0.043458	0	0	0	0.082791	0	0	1	14.25	11.2857	13.1429	12.625
300481	2019	C26	12	20.7031	0.110484	46.3865	0.148216	4.79443	0.037733	0	0	1	0.047388	0	0	1	13.625	11.5	13.2857	12.1429
300482	2015	C27	1	20.5001	0.122628	24.8325	0.15697	4.11743	0.481779	0	0	0	0.054185	0	0	1	7.44595	5.23944	6.02778	6.69863
300482	2016	C27	1	20.7233	0.150133	24.8325	0.144675	8.31993	0.217191	0	0	0	0.07615	0	0	1	8.57333	5.9726	7.09459	7.48649
300482	2017	C27	2	21.2539	0.297867	24.5464	0.132801	5.17951	0.262281	0	0	0	0.054802	0	0	1	10.9211	7.89189	9.42667	9.42667
300482	2018	C27	4	21.7165	0.200639	22.9402	0.128772	2.58097	0.410133	0	0	0	0.064079	0	0	1	12.8831	9.94737	11.8421	11.013
300482	2019	C27	2	21.788	0.164216	22.9562	0.145073	4.62455	0.420741	0	0	1	0.047794	0	0	1	12.7692	9.94595	11.7895	11
300485	2015	C27	1	21.3651	0.058587	49.68	0.107583	3.024	-0.091788	0	0	0	0.069258	0	0	1	7.44595	5.23944	6.02778	6.69863
300485	2016	C27	1	21.5117	0.058587	49.68	0.116552	2.2992	-0.108831	0	0	0	0.0492	0	0	1	8.57333	5.9726	7.09459	7.48649
300485	2017	C27	1	21.6396	0.058587	49.68	0.114751	1.65891	0.207923	0	0	0	0.070603	0	0	1	10.9211	7.90541	9.44	9.42667
300485	2018	C27	1	21.7529	0.074287	49.2525	0.102574	1.40503	0.331527	0	0	0	0.057733	0	0	1	12.8831	9.98684	11.8816	11.013
300485	2019	C27	1	21.7529	0.058587	49.2525	0.052595	1.30184	-0.09177	0	0	1	0.063351	0	0	1	12.7692	9.95946	11.8026	11
300487	2015	C26	2	20.5125	0.159382	25.8	0.062871	2.47739	0.727178	0	0	0	0.064442	0	0	1	7.61538	6.7	4.18182	10
300487	2016	C26	5	20.6067	0.19093	25.4949	0.069131	2.74989	-0.006918	0	0	0	0.076904	0	0	0	11.3333	6.375	7.55556	10.625
300487	2017	C26	6	20.8186	0.228642	25.4949	0.087636	2.0362	-0.098707	0	0	0	0.065106	0	0	1	11.5	8.66667	9.5	11.375
300487	2018	C26	8	21.3651	0.478631	25.4949	0.076284	2.15785	0.64276	0	0	0	0.094892	0	0	1	14.25	11.5714	13.4286	12.625
300487	2019	C26	8	21.5562	0.431857	24.9687	0.110088	2.48054	-0.463948	0	0	1	0.080487	0	0	1	13.625	12.1667	13.8571	12.1429
300489	2015	C32	2	20.2124	0.255437	27.3278	0.050161	2.75215	-0.070852	0	0	0	0.027979	0	0	1	13.0833	7.82609	9.47826	11.5
300489	2016	C32	2	20.2612	0.270594	27.3278	0.050011	3.25537	0.847979	0	0	0	0.024782	0	0	1	13.1538	8.68182	10.2083	12
300489	2017	C32	3	20.3078	0.295309	27.3278	0.018914	2.10451	-0.294046	0	0	0	0.044025	0	0	0	14.56	10.2174	11.96	13.0435
300489	2018	C32	3	20.3228	0.298858	27.3278	0.002076	1.70213	0.171651	0	0	0	0.05021	0	0	0	15.72	12.1739	14.36	13.6522
300489	2019	C32	3	20.2124	0.281058	20.4959	-0.148266	3.34688	0.019345	0	0	1	0.046053	0	0	0	15.7083	11.1739	12.625	14.3913
300497	2015	C27	10	20.7233	0.40949	35.1333	0.092706	1.6195		0	0	0	0.054493	0	0	1	7.44595	5.11268	5.90278	6.69863
300497	2016	C27	10	21.0597	0.439224	33.8673	0.123373	3.10743	0.02342	0	0	0	0.041693	0	0	1	8.57333	5.84932	6.97297	7.48649
300497	2017	C27	12	21.3111	0.459762	33.785	0.097505	1.91831	0.111531	0	0	0	0.066229	0	0	1	10.9211	7.75676	9.29333	9.42667
300497	2018	C27	12	21.5117	0.477944	33.785	0.087577	1.92648	0.0022	0	0	0	0.079407	0	0	1	12.8831	9.84211	11.7368	11.013
300497	2019	C27	12	21.6788	0.411548	26.2589	0.118222	1.99076	0.033296	0	0	1	0.06948	0	0	1	12.7692	9.81081	11.6579	11
300501	2015		1									0	0.047715		0	1	7.44595	5.23944	6.02778	6.69863
300501	2016	C27	1	20.3376	0.130823	38.3395	0.094998	2.81684	0.53612	0	0	0	0.0371	0	0	1	8.57333	5.9726	7.09459	7.48649
300501	2017	C27	2	20.3808	0.107322	38.3395	0.092551	1.89367	0.189911	0	0	0	0.045473	0	0	1	10.9211	7.89189	9.42667	9.42667
300501	2018	C27	2	20.6614	0.241535	38.3395	0.068292	1.36749	0.293045	0	0	0	0.055057	0	0	1	12.8831	9.97368	11.8684	11.013
300501	2019	C27	2	20.9056	0.38263	37.0664	0.053232	1.48835	0.07321	0	0	0	0.059841	0	0	1	12.7692	9.94595	11.7895	11
600010	2015	C31	12	25.6649	0.673616	54.6553	-0.022785	1.23431	-0.16059	0	0	1	0.057799	1	1	1	14	11.9091	10.7273	15.1818
600010	2016	C31	12	25.6649	0.664584	54.6553	0.000602	1.14836	0.384149	0	0	1	0.051847	1	1	0	14.0909	12.8182	13.3333	13.6
600010	2017	C31	12	25.7339	0.662191	54.6553	0.013986	1.20639	0.367486	0	0	1	0.052128	1	1	0	14.8182	13.0909	14.0833	13.8
600010	2018	C31	18	25.7339	0.646037	54.6553	0.022376	1.0691	0.140818	0	0	1	0.065409	1	1	0	17.3636	16	16.75	16.6
600010	2019	C31	20	25.7339	0.585406	54.5371	0.006079	0.996178	-0.003658	0	0	1	0.071761	1	1	0	17.3636	16.7273	16.6667	17.5
600011	2015	D44	12	26.3217	0.679912	33.3325	0.058552	1.08472	-0.009025	1	0	1	0.069258	1	1	1	11.7333	9	11	9.92857
600011	2016	D44	14	26.3217	0.687264	33.3325	0.03486	1.02321	0.009815	1	0	1	0.0492	1	1	1	12.9231	10.4286	11.5385	11.7143
600011	2017	D44	15	26.3217	0.756522	33.3325	0.005668	1.00289	0.044006	1	0	1	0.070603	1	1	0	14.3846	12.2143	14.6429	11.7692
600011	2018	D44	21	26.3217	0.747705	32.2757	0.005967	1.02332	0.006605	1	0	1	0.057733	1	1	0	16.2308	14.4286	14.7143	15.9231
600011	2019	D44	19	26.3217	0.716417	32.2757	0.005749	0.949703	0.055625	1	0	1	0.063351	1	1	0	15.9231	14.4286	14.8571	15.4615
600019	2015	C31	14	26.1613	0.478281	74.5657	0.00305	0.871101	0.004265	1	0	1	0.047715	1	1	1	13.8182	11.9091	10.5455	15.1818
600019	2016	C31	14	26.3217	0.509591	70.0493	0.03435	0.899552	-0.061671	1	0	1	0.0371	1	1	1	13.9091	12.8182	13.2727	13.4545
600019	2017	C31	14	26.3217	0.501841	52.139	0.058256	1.04704	-0.545138	1	0	1	0.045473	1	1	0	14.6364	13.0909	14.0833	13.6
600019	2018	C31	16	26.3217	0.435326	50.7463	0.069458	0.868204	0.034814	1	0	1	0.055057	1	1	1	17.5455	16	16.8182	16.7273
600019	2019	C31	16	26.3217	0.436993	50.7314	0.039658	0.827361	-0.016859	1	0	1	0.059841	1	1	1	17.7273	16.7273	16.7273	17.7273
600021	2015	D44	13	24.6745	0.697041	43.0239	0.042888	1.30286	-0.019424	0	0	1	0.047715	1	1	1	11.6667	9	10.9286	9.92857
600021	2016	D44	16	24.7486	0.714634	43.0239	0.029766	1.18224	0.01168	0	0	1	0.0371	1	1	1	12.7692	10.4286	11.3846	11.7143
600021	2017	D44	17	25.1177	0.762354	49.4061	0.017663	1.01227	0.002641	0	0	1	0.045473	1	1	1	14.2308	12.2143	14.4615	12
600021	2018	D44	18	25.3184	0.733202	45.4889	0.03459	0.957527	0.066905	0	0	1	0.055057	1	1	1	16.4615	14.4286	14.4615	16.2857
600021	2019	D44	18	25.4237	0.729165	44.3426	0.018175	0.927291	-0.022808	0	0	1	0.059841	1	1	0	16	14.4286	14.8571	15.5385
600022	2015	C31	17	24.6936	0.566167	30.2649	0.001665	1.04411	-0.2228	0	0	1	0.046207	1	1	1	13.5455	11.9091	10.2727	15.1818
600022	2016	C31	14	24.7122	0.584135	30.2649	-0.009887	0.971676	0.208875	0	0	1	0.041316	1	1	0	13.9091	12.8182	13.3333	13.4
600022	2017	C31	14	24.7663	0.546976	30.2649	0.034397	0.958914	0.072887	0	0	1	0.03779	1	1	0	14.6364	13.0909	14.0833	13.6
600022	2018	C31	18	24.9999	0.594951	30.2649	0.032524	0.833958	-0.019704	0	0	1	0.04222	1	1	0	17.3636	16	16.75	16.6
600022	2019	C31	18	24.9718	0.565833	30.2458	0.013025	0.827361	-0.121881	0	0	1	0.061783	1	1	0	17.5455	16.7273	16.6667	17.7
600023	2015	D44	10	25.3284	0.383884	69.9425	0.08109	1.08053	0.203807	0	0	0	0.125066	1	1	1	11.8667	9	11.1429	9.92857
600023	2016	D44	11	25.4237	0.373488	69.9425	0.068003	1.07128	-0.032989	0	0	0	0.100449	1	1	1	13.1538	10.4286	11.7692	11.7143
600023	2017	D44	12	25.4237	0.390537	69.9425	0.042031	1.03272	-0.090109	1	0	1	0.081052	1	1	1	14.6154	12.2143	14.8462	12
600023	2018	D44	12	25.4237	0.3696	69.9425	0.039456	0.956049	-0.109489	1	0	1	0.072465	1	1	1	16.9231	14.4286	14.9231	16.2857
600023	2019	D44	12	25.4237	0.346699	68.472	0.044221	0.832045	0.069466	1	0	1	0.058011	1	1	1	16.4615	14.4286	15.0769	15.7143
600027	2015	D44	15	26.0704	0.729503	46.8425	0.050712	1.03255	-0.062225	1	0	1	0.046207	1	1	1	11.5333	9	10.7857	9.92857
600027	2016	D44	15	26.0704	0.731407	46.8425	0.022016	0.975076	0.069947	1	0	1	0.041316	1	1	0	12.8462	10.4286	11.7143	11.4615
600027	2017	D44	15	26.1169	0.74375	46.8425	0.003588	0.940111	-0.024776	1	0	1	0.03779	1	1	0	14.3846	12.2143	14.6429	11.7692
600027	2018	D44	24	26.1613	0.704036	46.8425	0.010096	0.937745	0.055925	0	0	1	0.04222	1	1	0	16	14.4286	14.7143	15.6923
600027	2019	D44	24	26.1613	0.656097	46.8425	0.019308	0.86776	0.102788	0	0	1	0.061783	1	1	0	15.5385	14.4286	14.8571	15.0769
600056	2015	C27	12	23.4959	0.626261	43.5567	0.044483	1.64833	0.229923	0	0	1	0.069258	1	1	0	7.38356	5.18056	5.9589	6.625
600056	2016	C27	12	23.719	0.606448	41.275	0.0573	1.6138	0.104821	0	0	1	0.0492	1	1	0	8.52703	5.90541	7.01333	7.42466
600056	2017	C27	12	23.7678	0.580677	41.275	0.072815	1.79187	0.205069	0	0	1	0.070603	1	1	1	10.9067	7.81333	9.29333	9.42667
600056	2018	C27	14	23.9421	0.600029	41.275	0.071845	1.12312	0.148782	0	0	1	0.057733	1	1	1	12.8684	9.87013	11.7105	11.013
600056	2019	C27	14	24.1245	0.630921	41.275	0.042072	1.09828	0.01024	0	0	1	0.063351	1	1	0	12.7532	9.84	11.6623	10.96
600059	2015	C15	11	22.2049	0.136268	41.387	0.030334	2.15313	0.670996	0	0	1	0.125066	1	1	0	8.07143	7.5	7.4	8.23077
600059	2016	C15	11	22.2493	0.140569	41.387	0.026604	1.95329	0.624505	0	0	1	0.100449	1	1	0	8.46667	7.46667	8.375	7.5
600059	2017	C15	14	22.2493	0.136639	41.387	0.035451	1.77174	0.561164	0	0	1	0.081052	1	0	0	11.5625	9.42857	10.8125	10.2857
600059	2018	C15	17	22.2919	0.146292	41.387	0.035923	1.25753	0.459414	0	0	1	0.072465	1	0	0	12.75	12.4667	12.9375	12.2667
600059	2019	C15	15	22.3327	0.153848	41.387	0.042265	1.53525	0.607493	0	0	1	0.058011	1	0	0	12.625	11.9286	12.3125	12.2857
600062	2015	C27	11	22.7774	0.17122	59.9859	0.085639	2.02578	1.09062	1	0	1	0.069258	1	1	1	7.39726	5.18056	5.88889	6.69863
600062	2016	C27	10	22.8274	0.145974	59.9859	0.089698	1.86811	0.033959	1	0	1	0.0492	1	1	1	8.55405	5.90541	6.97297	7.48649
600062	2017	C27	14	22.964	0.168399	59.9859	0.093464	2.14283	-0.008534	1	0	1	0.070603	1	1	1	10.88	7.81333	9.26667	9.42667
600062	2018	C27	14	23.0259	0.232635	59.9859	0.096006	1.36019	-0.137838	1	0	1	0.057733	1	1	1	12.8684	9.87013	11.7105	11.013
600062	2019	C27	14	23.1212	0.230588	59.9859	0.09457	1.43786	-0.223098	1	0	1	0.063351	1	1	1	12.7532	9.84	11.6316	11
600070	2015	C17	8	21.4652	0.435586	27.5971	0.009869		0.065097	0	0	1	0.125066	0	0	0	8.06667	7.45455	8.14286	7.41667
600070	2016	C17	11	22.0316	0.350887	28.1594	0.037156	1.78334	0.386767	0	0	1	0.100449	0	0	0	9.28571	7.91667	9.57143	7.58333
600070	2017	C17	11	22.0042	0.278657	19.403	0.062967	1.4618	0.160627	0	0	1	0.081052	0	0	1	10.6923	9.16667	10.9167	9.07692
600070	2018	C17	18	22.1343	0.353423	19.403	0.069227	1.13381	0.606224	0	0	1	0.072465	0	0	1	14.1538	11.3333	14	11.6923
600070	2019	I64	18	22.2919	0.332237	19.403	0.1152	1.32968	0.71104	0	1	1	0.058011	0	1	1
600076	2015	C39	5	22.0316	0.306333	21.3127	0.07356	1.78683	4.19063	0	0	1	0.046207	0	1	1
600076	2016	C20	5	22.0042	0.192468	21.3127	0.105843	2.36078	-0.083272	0	0	1	0.041316	0	1	1	4.66667	4	3	5.66667
600076	2017	C20	6	22.3125	0.297514	21.3127	0.095071	1.6244	-0.013631	0	0	1	0.03779	0	1	1	6.66667	6	8	4.66667
600076	2018	C20	6	22.4982	0.352168	15.9845	0.079572	1.07513	-0.361896	0	0	1	0.04222	0	1	1	12	9	12	9
600076	2019	C20	6	22.6103	0.368187	19.9778	0.058836	1.05731	-0.049691	0		1	0.061783	1	1	1	12.5	8.66667	12	9
600079	2015	C27	6	23.6136	0.494157	24.4923	0.047005	1.83454	0.27097	0	0	1	0.038738	0	1	0	7.46575	5.18056	5.9589	6.70833
600079	2016	C27	8	23.9814	0.54659	24.4923	0.040872	1.42549	0.161716	0	0	1	0.056166	0	1	0	8.58108	5.90541	7.01333	7.47945
600079	2017	C27	10	24.2786	0.53097	29.2589	0.065476	1.16645	0.245586	0	0	1	0.052505	0	1	1	10.9333	7.81333	9.32	9.42667
600079	2018	C27	11	24.2786	0.597101	29.2589	-0.055363	0.98537	0.084334	0	0	1	0.059734	0	1	0	12.9079	9.87013	11.7403	11.0132
600079	2019	C27	11	24.2786	0.600232	29.2589	0.038599	1.11644	0.021719	0	0	1	0.04817	0	1	0	12.7922	9.84	11.6623	11
600085	2015	C27	10	23.3623	0.241947	52.448	0.10217	4.50846	0.254128	0	0	1	0.069258	1	1	1	7.41096	5.18056	5.90278	6.69863
600085	2016	C27	11	23.5565	0.292009	52.448	0.09157	2.81468	0.271759	0	0	1	0.0492	1	1	1	8.54054	5.90541	6.95946	7.48649
600085	2017	C27	12	23.6677	0.296129	52.448	0.093099	2.6596	0.290349	0	0	1	0.070603	1	1	1	10.9067	7.81333	9.29333	9.42667
600085	2018	C27	13	23.719	0.290478	52.448	0.089001	2.13227	0.162517	0	0	1	0.057733	1	1	1	12.8816	9.87013	11.7237	11.013
600085	2019	C27	13	23.7678	0.299286	52.448	0.07464	2.14654	0.184173	0	0	1	0.063351	1	1	1	12.7662	9.84	11.6447	11
600103	2015	C22	14	21.9172	0.623156	9.8865	-0.039787	3.12773	0.000383	0	0	1	0.105359	1	0	0	11.1	10.5	9.3	12.75
600103	2016	C22	16	22.3125	0.31124	9.5558	0.012507	1.81413	-0.09031	0	0	1	0.111948	1	1	0	11.6667	12	11.3	12.5
600103	2017	C22	16	22.2919	0.272655	9.5558	0.026718	1.39563	-0.057353	0	0	1	0.111516	1	0	0	12.6	13.875	13.8	12.375
600103	2018	C22	18	22.3525	0.2767	9.5558	0.034568	1.09922	-0.158927	0	0	1	0.105364	1	1	1	14.7	16.375	14.2222	16.6667
600103	2019	C22	18	22.428	0.303685	9.5558	0.026223	1.16709	0.236158	0	0	1	0.099012	1	0	0	13.4444	15.375	13.4444	15.375
600110	2015	C32	8	22.4637	0.669672	9.4419	0.019067	2.60882	0.290504	0	0	1	0.030305	0	1	1	13.3043	7.58333	9.21739	11.5
600110	2016	C32	8	22.4637	0.622761	9.4419	0.008612	2.78247	0.186444	0	0	1	0.03223	0	1	0	13.36	8.3913	9.88	12.1739
600110	2017	C32	9	22.5478	0.620305	9.4419	0.03469	2.36692	-0.700798	0	0	1	0.037983	0	0	1	14.56	9.95652	12.0833	12.625
600110	2018	C32	15	22.7111	0.662808	9.4419	0.01729	1.3041	-0.158407	0	0	1	0.082979	0	1	0	15.75	11.7917	14.36	13.1304
600110	2019	C32	13	22.6692	0.6654	9.4419	-0.013749	1.42905	-0.700798	0	0	1	0.033252	0	0	0	15.7083	10.7391	12.625	13.9565
600111	2015	C32	14	23.4313	0.318435	38.9165	0.003941	2.71086	0.623248	0	0	1	0.057799	1	1	0	13.0435	7.58333	9.16667	11.3913
600111	2016	C32	15	23.4959	0.372318	30	0.00511	3.20976	0.149302	0	0	1	0.051847	1	1	0	13.08	8.3913	9.88	11.8696
600111	2017	C32	16	23.7678	0.482298	30	0.033674	3.04426	0.030661	0	0	1	0.052128	1	1	1	14.5	9.91667	11.7917	12.625
600111	2018	C32	16	23.9013	0.474223	30	0.024305	1.81175	0.280288	0	0	1	0.065409	1	1	1	15.7083	11.7917	14.2917	13.2083
600111	2019	C32	12	23.8588	0.442861	38.9165	0.027541	2.13674	-0.279957	0	0	1	0.071761	1	1	1	15.8696	10.8333	12.6522	13.9167
600117	2015	C31	12	23.9421	0.839973	49.8731	-0.066016	1.13192	0.651196	0	0	1	0.081521	1	0	0	13.8333	11.9	10.8333	15.5
600117	2016	C31	12	24.0191	0.839973	35.371	0.001563	1.05948	0.649374	0	0	1	0.106344	1	0	0	13.9167	12.9	13.3333	13.6
600117	2017	C31	12	23.9013	0.839973	35.371	0.003099	1.06545	1.08216	0	0	1	0.085596	1	0	0	14.5833	13.2	14.0833	13.8
600117	2018	C31	19	23.9013	0.839973	35.371	-0.086655	1.05667	0.010641	0	0	1	0.082587	1	0	0	17.4167	15.7	16.75	16.5
600117	2019	C31	19	23.7678	0.76708	35.371	0.006791	0.944681	0.483843	0	0	1	0.07984	1	0	0	17.5833	16.5	16.6667	17.6
600123	2015	B06	12	23.8143	0.539731	45.1103	-0.005417	0.954432	0.148138	0	0	1	0.122776	1	0	0	13.7	9	11.3	12
600123	2016	B06	16	23.9013	0.609202	45.1103	-0.03609	0.990301	0.393112	0	0	1	0.066964	1	0	0	14.2	10.4444	13.3	11.4444
600123	2017	B06	17	23.9013	0.573641	45.1103	0.026279	1.01823	-0.163121	0	0	1	0.066744	1	0	0	15	11.4444	13.2	13.4444
600123	2018	B06	17	23.8588	0.544191	45.1103	0.03956	0.863767	-0.010501	0	0	1	0.04724	1	0	0	16.2	12.8889	14.3	15
600123	2019	B06	17	23.9814	0.574953	45.1103	0.02071	0.861895	-0.124079	0	0	1	0.05384	1	0	0	16.1	12.625	14.1	15.125
600126	2015	C31	9	22.0842	0.343026	65.5033	-0.148266	2.10306	-0.428904	0	1	1	0.125066	1	0	0	13.8333	12.2	10.8333	15.8
600126	2016	C31	11	23.9814	0.413445	44.6862	0.028819	1.08627	0.209209	0	0	1	0.100449	1	0	1	13.9167	13	13.5455	13.4545
600126	2017	C31	14	23.9013	0.315513	44.6862	0.074063	1.01615	-0.035666	0	0	1	0.081052	1	0	1	14.5833	13	14.0909	13.6364
600126	2018	C31	13	23.9814	0.275366	44.6862	0.075836	0.952019	0.020423	0	0	1	0.072465	1	0	1	17.4167	16.3	17.0909	16.7273
600126	2019	C31	13	23.9814	0.272023	44.995	0.035414	0.898945	0.033059	0	0	1	0.058011	1	0	1	17.5833	17.1	17	17.7273
600129	2015	C27	5	23.0259	0.839973	38.813	0.022986	1.77749	0.133998	0	0	1	0.051037	1	1	0	7.47945	5.18056	5.9589	6.72222
600129	2016	C27	5	22.964	0.839973	38.813	0.090154	1.64173	0.130337	0	0	1	0.049654	1	1	1	8.62162	5.90541	7.04054	7.48649
600129	2017	C27	8	23.1212	0.839973	40.2646	0.00895	1.54044	-0.031147	0	0	1	0.077855	1	1	0	10.96	7.81333	9.32895	9.44595
600129	2018	C27	10	23.2882	0.745157	33.1998	0.004814	1.08118	0.134204	0	0	1	0.063928	1	1	0	12.9211	9.87013	11.7403	11.0263
600129	2019	C27	10	23.3623	0.778909	33.1998	-0.007344	1.22002	-0.066916	0	0	1	0.04433	1	1	0	12.8052	9.84	11.6623	11.0133
600132	2015	C15	6	22.0316	0.672384	42.5403	-0.041264	2.75201	-0.535544	0	0	1	0.051037	0	0	0	8.26667	7.61538	7.4	8.61538
600132	2016	C15	6	21.947	0.630896	42.5403	0.041579	3.28395	-0.517761	0	0	1	0.049654	0	0	1	8.625	7.57143	8.53333	7.73333
600132	2017	C15	12	21.976	0.667656	42.5403	0.093013	3.54704	-0.554595	0	0	1	0.077855	0	0	1	11.5625	9.57143	10.7333	10.5333
600132	2018	C15	12	21.9172	0.647662	42.5403	0.127746	5.15769	-0.531508	0	0	1	0.063928	0	0	1	12.75	12.8	13	12.5625
600132	2019	C15	10	21.976	0.569949	42.5403	0.207303	7.7255	-0.533268	0	0	1	0.04433	0	0	1	12.625	12.2857	12.4667	12.4667
600156	2015	C17	4	20.9056	0.348299	40.2139	0.001868	5.06628	-0.139747	0	0	1	0.105158	1	0	0	8.06667	7.81818	8.14286	7.75
600156	2016	C17	7	20.9056	0.345985	40.3134	-0.006831	4.49093	1.06352	0	0	1	0.095777	1	0	0	9.28571	8.25	9.57143	7.91667
600156	2017	C17	11	20.7233	0.370568	40.3134	-0.112833	2.42623	0.008842	0	0	1	0.074403	1	0	0	10.6923	9.16667	10.9231	8.91667
600156	2018	C17	12	20.7233	0.358844	40.3134	0.013233	1.93872	0.962223	0	0	1	0.097789	1	0	0	14.1538	11.8333	14.3077	11.6667
600156	2019	C17	10	20.8186	0.370208	40.3134	-0.060651	1.99972	0.374662	0	0	1	0.074427	1	0	0	14.0833	10.9	13.4167	11.7
600157	2015	B06	8	25.2006	0.703247	46.2578	0.011242	1.12855	0.04197	0	0	1	0.122776	0	1	1	14.3333	9.33333	11.6667	12
600157	2016	B06	6	25.3082	0.703085	32.4107	0.007801	1.07802	0.82421	0	0	1	0.066964	0	1	0	15.1111	11	13.3	12.5556
600157	2017	B06	11	25.4237	0.731377	32.4107	0.008091		-0.044725	0	0	1	0.066744	0	1	0	15.4444	12	13.2	14.1111
600157	2018	B06	14	25.4237	0.732937	32.4107	0.001495	0.889238	-0.045882	0	1	1	0.04724	0	1	0	16.4444	13.3	14.3	15.3333
600157	2019	D44	14	25.4237	0.730708	32.4107	0.002619	0.897575	0.054388	0	1	1	0.05384	0	1	0	16.3077	14.4286	14.8571	15.8462
600161	2015	C27	12	22.446	0.602935	53.2963	0.020523	3.79993	-0.130868	0	0	1	0.069258	1	1	0	7.38356	5.18056	5.9589	6.625
600161	2016	C27	11	22.4811	0.577924	53.2963	0.052394	4.0897	0.585273	0	0	1	0.0492	1	1	0	8.54054	5.90541	7.01333	7.43836
600161	2017	C27	10	22.0316	0.131339	49.7737	0.212735	5.39422	0.319598	0	0	1	0.070603	1	0	1	10.9211	7.78378	9.32	9.42667
600161	2018	C27	11	22.3525	0.142134	49.9614	0.145234	3.79554	0.045643	0	0	1	0.057733	1	1	1	12.9079	9.87013	11.75	11.013
600161	2019	C27	11	22.5638	0.180072	49.9614	0.141621	4.80561	-0.204986	0	0	1	0.063351	1	1	1	12.7922	9.84	11.6711	11
600172	2015	C30	1	22.7514	0.403836	21.9603	0.036243	2.28386	0.278054	0	0	1	0.083122	0	1	1	10	4.96875	6.9375	8.03125
600172	2016	C30	2	22.875	0.444142	22.5946	0.031265	1.89529	-0.145862	0	0	1	0.072583	0	1	1	10.697	5.32258	7.6875	8.5
600172	2017	C30	2	23.1212	0.532538	22.9461	0.030695	1.54361	0.372329	0	0	1	0.059458	0	1	0	12.0606	6.90323	10.4848	8.58065
600172	2018	C30	2	23.1212	0.593544	25.2064	-0.022402	0.998114	-0.157388	0	0	1	0.082791	0	1	0	14.3125	8.875	13.4848	9.58065
600172	2019	C30	2	23.1212	0.614317	18.1821	0.003855	0.999866	0.042593	0	0	1	0.047388	0	1	0	14.6452	8.6129	13.4688	9.66667
600176	2015	C30	9	23.9013	0.593356	34.171	0.040963	1.51405	0.024417	0	0	1	0.125066	1	1	1	9.75	4.96875	6.6875	8.03125
600176	2016	C30	9	23.9013	0.538364	26.9723	0.063877	1.42496	0.068673	0	0	1	0.100449	1	1	1	10.4848	5.32258	7.46875	8.5
600176	2017	C30	7	23.9421	0.493647	26.9723	0.087028	2.41137	-0.063348	0	0	1	0.081052	1	1	1	11.9091	6.90323	10.5938	8.375
600176	2018	C30	13	24.1245	0.519916	26.9723	0.078525	1.63506	-0.079805	0	0	1	0.072465	1	1	1	13.9688	8.875	13.5	9.34375
600176	2019	C30	13	24.2496	0.521473	26.9723	0.062893	1.6575	0.029501	0	0	1	0.058011	1	1	1	14.2903	8.6129	13.4839	9.41935
600188	2015	B06	19	25.6649	0.690781	52.9314	0.005977	1.01481	1.29534	0	0	1	0.046207	1	1	1	13.1111	9.33333	10.4444	12
600188	2016	B06	19	25.7339	0.649429	52.9314	0.015744	1.00949	-0.07317	0	0	1	0.041316	1	1	1	13.6667	11	12.6667	11.9
600188	2017	B06	17	25.9703	0.603456	51.5897	0.040341	0.981576	-0.170626	0	0	1	0.03779	1	1	1	14.7778	12	12.7778	13.8
600188	2018	B06	18	26.0216	0.582907	46.1556	0.052317	0.876259	0.02182	0	0	1	0.04222	1	1	1	16	13.3	13.8889	15.2
600188	2019	B06	18	26.0704	0.598097	46.1556	0.053458	0.908221	0.120994	0	0	1	0.061783	1	1	1	15.8889	13.1111	13.6667	15.3333
600189	2015	C20	5	22.2493	0.686285	42.5685	0.006183	1.55557	-0.52986	0	0	1	0.030305	1	1	0	4	3.66667	3	5
600189	2016	C20	5	22.1096	0.642276	42.5685	0.000639		0.044932	0	0	1	0.03223	1	1	0	4.66667	4	3.5	6
600189	2017	C20	5	22.5316	0.573626	37.3576	0.008436	1.05545	4.19063	0	0	1	0.037983	1	1	0	7	6	7.5	4.5
600189	2018	C15	5	22.6103	0.537619	39.1776	0.007322	0.965003	0.281535	0	0	1	0.082979	1	1	0	13.2667	12.75	12.9375	13.0667
600189	2019	C15	5	22.3525	0.702781	32.8306	-0.148266	1.1546	0.100848	0		1	0.033252	1	0	0	12.625	12.6429	12.3125	13
600195	2015	C27	9	22.2049	0.235657	52.3547	0.064043	2.32868	0.088844	0	0	1	0.069258	1	1	0	7.42466	5.18056	5.9589	6.66667
600195	2016	C27	12	22.515	0.387439	51.9127	0.059798	1.9019	0.234475	0	0	1	0.0492	1	1	0	8.52703	5.90541	7.01333	7.42466
600195	2017	C27	17	22.5638	0.374448	49.9127	0.065754	1.7257	0.312986	0	0	1	0.070603	1	1	1	10.84	7.81333	9.22667	9.42667
600195	2018	C27	17	22.6402	0.34828	49.9127	0.065516	1.28578	-0.045437	0	0	1	0.057733	1	1	1	12.8289	9.87013	11.6711	11.013
600195	2019	C27	15	22.4637	0.188439	49.9127	0.051208	1.90334	0.038216	0	0	1	0.063351	1	1	1	12.7403	9.84	11.6184	11
600196	2015	C27	18	24.3608	0.458934	39.7844	0.075145	1.72619	0.121518	1	0	1	0.047715	0	1	1	7.30137	5.18056	5.79167	6.69863
600196	2016	C27	18	24.5075	0.423084	38.6222	0.073601	1.55278	0.078343	1	0	1	0.0371	0	1	1	8.44595	5.90541	6.86486	7.48649
600196	2017	C27	19	24.8504	0.520075	37.5361	0.057854	2.00405	0.209897	1	0	1	0.045473	0	1	0	10.8133	7.81333	9.32895	9.2973
600196	2018	C27	20	24.986	0.523854	36.5686	0.042804	1.27523	0.078382	1	0	1	0.055057	0	1	0	12.7895	9.87013	11.7403	10.8947
600196	2019	C27	20	25.054	0.484966	36.6029	0.049179	1.29861	0.042904	1	0	1	0.059841	0	1	1	12.6753	9.84	11.5526	11
600197	2015	C15	10	21.5987	0.249504	50.5054	0.115523	2.89346	0.360706	0	0	1	0.037	1	0	1	8.26667	7.30769	7.21429	8.42857
600197	2016	C15	12	21.7165	0.287797	50.5054	0.102129	2.64051	0.37696	0	0	1	0.055891	1	0	1	8.625	7.14286	8.13333	7.73333
600197	2017	C15	12	21.8547	0.271289	50.5054	0.11628	3.63666	0.383397	0	0	1	0.036972	1	0	1	11.5625	9.57143	10.7333	10.5333
600197	2018	C15	18	21.9172	0.234317	41.4351	0.130292	1.96031	0.250022	0	0	1	0.077378	1	0	1	12.75	12.4	12.6	12.5625
600197	2019	C15	16	22.2049	0.330637	41.4348	0.10384	1.93371	0.386932	0	0	1	0.065411	1	0	1	12.625	11.8571	12.0667	12.4667
600199	2015	C15	4	21.9172	0.321903	32.0736	0.015817	2.00766	0.166104	0	0	1	0.072866	1	0	0	8.26667	7.76923	7.4	8.76923
600199	2016	C15	5	21.9172	0.313867	32.0736	0.00536	1.87318	0.4268	0	0	1	0.072866	1	0	0	8.625	7.64286	8.375	7.92857
600199	2017	C15	7	21.8547	0.281294	32.0736	0.002923	1.64503	0.783228	0	0	1	0.046923	1	0	0	11.5625	9.92857	10.8125	10.7857
600199	2018	C15	6	21.8864	0.265191	32.0736	0.032167	1.06022	1.07722	0	0	1	0.079969	1	0	0	12.75	13.2	12.9375	13
600199	2019	C15	6	22.0042	0.222588	27.0991	-0.055917	1.29338	0.181878	0	0	1	0.065549	1	0	0	12.625	12.5714	12.3125	12.9286
600201	2015	C27	8	21.6788	0.188856	11.7312	0.18734	8.35721	0.098404	0	0	1	0.057799		0	1	7.44595	5.14085	5.93056	6.69863
600201	2016	C27	8	22.1819	0.136864	10.9598	0.14784	4.33298	0.172738	0	0	1	0.051847		1	1	8.58108	5.90541	7	7.48649
600201	2017	C27	10	22.4637	0.212127	10.4632	0.152757	5.04165	0.008868	0	0	1	0.052128		1	1	10.9333	7.81333	9.32	9.42667
600201	2018	C27	10	22.5638	0.172756	10.4485	0.118736	3.18633	-0.307284	0	0	1	0.065409		1	1	12.9211	9.87013	11.7632	11.013
600201	2019	C27	10	22.446	0.128321	10.8595	0.040619	3.9027	-0.171332	0	0	1	0.071761		1	0	12.8052	9.84	11.6623	11.0133
600206	2015	C32	8	21.8547	0.059485	36.4233	0.010729	3.36008	0.452225	0	0	1	0.069258	1	0	1	13.0833	7.56522	9.21739	11.5
600206	2016	C32	9	21.8864	0.084538	36.4233	0.015593	2.39962	0.094052	0	0	1	0.0492	1	0	1	13.1538	8.36364	9.91667	12
600206	2017	C32	10	21.9172	0.094268	36.4233	0.013956	3.10987	0.194725	0	0	1	0.070603	1	0	0	14.56	9.91304	11.96	12.7391
600206	2018	C32	10	21.976	0.11334	36.0664	0.023506	1.68258	0.515923	0	0	1	0.057733	1	0	0	15.72	11.8696	14.36	13.3478
600206	2019	C32	8	22.0583	0.141738	33.0819	0.0295	2.839	-0.036115	0	0	1	0.063351	1	0	1	15.7083	10.9565	12.8261	13.9167
600211	2015	C27	2	20.3808	0.312078	21.6225	0.128463	7.53357	-0.41109	0	0	1	0.034421	0	0	1	7.44595	5.22535	6.01389	6.69863
600211	2016	C27	5	21.5562	0.712666	21.6225	0.087047	3.47175	0.268892	0	0	1	0.097596	0	0	1	8.57333	5.91781	7.04054	7.48649
600211	2017	C27	5	21.5562	0.122162	31.8266	0.100552	2.38479	0.317248	0	0	1	0.062013	0	0	1	10.9211	7.85135	9.38667	9.42667
600211	2018	C27	11	21.6396	0.108566	31.8266	0.086131	1.97423	-0.006401	0	0	1	0.056738	0	0	1	12.8831	9.85526	11.75	11.013
600211	2019	C27	11	21.7529	0.115798	32.2796	0.114689	1.93961	0.039296	0	0	1	0.07423	0	0	1	12.7692	9.82432	11.6711	11
600216	2015	C27	9	22.8274	0.198052	22.143	0.019181	1.60185	-0.097252	0	0	1	0.125066	0	1	0	7.42466	5.18056	5.9589	6.66667
600216	2016	C27	7	22.898	0.206764	21.5281	0.050411	1.57545	-0.018454	0	0	1	0.100449	0	1	0	8.59459	5.90541	7.01333	7.49315
600216	2017	C27	8	23.0056	0.205673	22.5053	0.024459	1.52038	0.238085	0	0	1	0.081052	0	1	0	10.96	7.81333	9.32895	9.44595
600216	2018	C27	18	23.0259	0.195445	21.5686	0.032565	1.02901	0.024429	0	0	1	0.072465	0	1	0	12.8158	9.87013	11.7403	10.9211
600216	2019	C27	16	23.0259	0.203637	21.5715	0.028174	1.44702	-0.005381	0	0	1	0.058011	0	1	0	12.7273	9.84	11.6623	10.9333
600219	2015	C32	12	24.2786	0.266583	29.81	0.019282		-0.099951	0	0	1	0.046207	0	1	1	13.1304	7.58333	9.04348	11.5
600219	2016	C32	11	24.4845	0.214637	23.3825	0.031494	0.911372	-0.110841	0	0	1	0.041316	0	1	1	13.24	8.3913	9.83333	12
600219	2017	C32	11	24.5519	0.247186	23.5719	0.037366	0.989751	0.149937	0	0	1	0.03779	0	1	1	14.7083	9.91667	12	12.625
600219	2018	C32	13	24.6745	0.230242	23.7217	0.029112	0.827361	-0.010931	0	0	1	0.04222	0	1	1	15.8333	11.7917	14.4167	13.2083
600219	2019	C32	13	24.7306	0.24125	23.7217	0.031707	0.827361	-0.103693	0	0	1	0.061783	0	1	1	15.8261	10.8333	12.6087	13.9167
600220	2015	C17	7	22.1583	0.517492	9.4419	0.029864	2.93015	-0.004279	0	0	1	0.132897	0	1	1	8.14286	7.5	8.23077	7.46154
600220	2016	C17	7	22.2273	0.510574	9.4419	0.039685	2.22951	-0.012586	0	0	1	0.094806	0	1	1	9.46154	8.15385	9.76923	7.84615
600220	2017	C17	13	22.2708	0.50906	9.4419	0.028796	1.66478	-0.08623	0	0	1	0.067948	0	1	0	10.5	9.30769	10.9231	8.75
600220	2018	C17	13	22.3125	0.499235	9.4419	0.030975	1.26751	-0.103706	0	0	1	0.086195	0	1	0	14.25	11.8462	14.3077	11.5833
600220	2019	C17	13	22.3327	0.51282	9.9798	0.019532	1.3238	-0.042248	0	0	1	0.083707	0	1	0	14.1818	10.8182	13.4167	11.4
600222	2015	C27	6	21.6788	0.431951	22.972	0.001669	2.27885	0.197024	0	0	1	0.083122	1	0	0	7.44595	5.16901	5.9589	6.70833
600222	2016	C27	6	21.7165	0.434151	23.0779	0.000699	2.12803	0.204153	0	0	1	0.072583	1	0	0	8.57333	5.90411	7.01333	7.50685
600222	2017	C27	6	21.7529	0.46291	23.0779	0.002624	1.51539	0.224032	0	0	1	0.059458	1	0	0	10.9211	7.83784	9.32895	9.47297
600222	2018	C27	9	21.7529	0.509334	23.0779	-0.040721	1.1951	0.291306	0	0	1	0.082791	1	0	0	12.8831	9.88158	11.7403	11.0395
600222	2019	C27	9	21.7165	0.521139	23.0779	0.016414	1.47559	0.433134	0	0	1	0.047388	1	0	0	12.7692	9.85135	11.6623	11.0267
600227	2015	C26	11	22.7111	0.579747	28.6239	0.005013		-0.438356	0	0	1	0.099169	0	1	0	7.33333	6.27273	4	9.90909
600227	2016	C26	13	22.6973	0.839973	28.2735	-0.055853	2.60508	-0.700798	0	0	1	0.092663	0	1	0	11.125	6.22222	7.55556	9.625
600227	2017	C27	13	22.6548	0.329257	28.2735	0.005309		0.33686	0	0	1	0.047498	0	1	0	10.8933	7.81333	9.32895	9.37838
600227	2018	C27	15	22.6254	0.271201	26.4441	0.029469	0.979344	0.247708	0	0	1	0.050765	0	1	0	12.8553	9.87013	11.7403	10.9605
600227	2019	C27	15	22.2708	0.324696	26.4441	-0.148266	1.17203	0.215773	0	0	1	0.045469	0	0	0	12.7692	9.77027	11.6623	10.9467
600231	2015	C31	8	23.4313	0.666424	34.2552	0.003113	1.14653	-0.240249	0	0	1	0.037093	1	0	1	13.8333	12.3	11.0909	15.1818
600231	2016	C31	8	23.4313	0.660858	34.5699	0.008698	1.06651	0.073648	0	0	1	0.055737	1	0	0	13.9167	13.3	13.3333	14
600231	2017	C31	9	23.4313	0.567635	34.5699	0.081698	1.2792	-0.091626	0	0	1	0.044403	1	0	1	14.5833	13.5	14.5455	13.6364
600231	2018	C31	11	23.4959	0.534481	34.5699	0.074861	0.997063	-0.130604	0	0	1	0.07531	1	0	1	17.4167	16.5	17.2727	16.7273
600231	2019	C31	11	23.4959	0.51249	34.5699	0.026906	0.993634	-0.086511	0	0	1	0.04583	1	0	0	17.5833	17.3	16.6667	18.4
600232	2015	C17	9	21.2539	0.279639	46.8724	0.019034	2.73198	-0.09741	0	0	1	0.125066	0	0	0	8.06667	7.36364	8.14286	7.33333
600232	2016	C17	7	21.2539	0.28316	46.8724	0.01807	3.06195	0.046852	0	0	1	0.100449	0	0	0	9.28571	8.25	9.57143	7.91667
600232	2017	C17	14	21.3111	0.32488	46.8724	0.01465	1.91073	0.137122	0	0	1	0.081052	0	0	0	10.6923	8.91667	10.9231	8.66667
600232	2018	C17	14	21.3111	0.328515	48.5781	0.022929	1.36466	0.108347	0	0	1	0.072465	0	0	0	14.1538	11.6667	14.3077	11.5
600232	2019	C17	15	21.3651	0.372173	48.5781	0.020471	1.63148	0.397126	0	0	1	0.058011	0	0	0	14.0833	10.4	13.4167	11.2
600235	2015	C22	23	21.6788	0.508123	35.3629	-0.0613	2.29517	0.163624	0	0	1	0.125066	1	0	0	11.1	9.375	9.3	11.625
600235	2016	C22	23	21.5562	0.44265	34.3012	0.004389	2.06825	0.04427	0	0	1	0.100449	1	0	0	12.1	10.625	11.3	11.625
600235	2017	C22	24	21.5117	0.420129	34.8705	0.008244	1.45297	0.011698	0	0	1	0.081052	1	0	0	12.6	12.875	13.8	11.375
600235	2018	C22	24	21.5117	0.409925	34.8705	0.004056	1.40544	-0.020634	0	0	1	0.072465	1	0	0	15	15.2857	14.6	15.75
600235	2019	C22	24	21.5117	0.402687	34.8705	0.00589	1.34049	-0.076289	0	0	1	0.058011	1	0	0	13.4444	14.625	13.4444	14.625
600252	2015	C27	8	22.5316	0.191736	22.5217	0.084837	4.3093	-0.700798	0	0	1	0.061136	0	1	1	7.43836	5.18056	5.93056	6.69863
600252	2016	C27	8	22.5951	0.179372	20.5347	0.075404	2.61082	0.432522	0	0	1	0.053279	1	1	1	8.58108	5.90541	7	7.48649
600252	2017	C27	10	22.6548	0.184579	20.5347	0.088133	2.40728	-0.318218	0	0	1	0.087772	1	1	1	10.9333	7.81333	9.32	9.42667
600252	2018	C27	11	22.6973	0.180888	22.3225	0.084722	1.4145	-0.119789	0	0	1	0.052653	1	1	1	12.9079	9.87013	11.75	11.013
600252	2019	C27	10	22.7774	0.183487	25.5373	0.095096	1.62939	0.13275	0	0	1	0.056247	1	1	1	12.8052	9.84	11.6842	11
600259	2015	B09	11	21.9172	0.77835	44.3063	-0.095046	3.90107	0.782598	0	0	1	0.052216	1	0	0	13.9	4.75	7.8	12.375
600259	2016	B09	11	22.2049	0.523668	42.8666	0.002185	3.06907	1.29281	0	0	1	0.075604	1	0	0	13.7	6.44444	7.9	12.8889
600259	2017	B09	12	22.2049	0.508399	42.8666	0.006056	2.93991	0.112446	0	0	1	0.096509	1	0	0	15.4	7.77778	10.4	13.3333
600259	2018	B09	18	22.0583	0.517685	42.8666	-0.078704	2.14324	0.836517	0	0	1	0.085696	1	0	0	16.7	8.77778	12.8	13.1111
600259	2019	B09	14	22.0842	0.531576	42.8666	0.009535	3.20335	0.242652	0	0	1	0.053724	1	0	0	16.1	8.77778	11.6	13.7778
600267	2015	C27	14	23.6677	0.574159	33.2235	0.006587	1.37229	-0.061981	0	0	1	0.125066	1	1	0	7.35616	5.18056	5.9589	6.59722
600267	2016	C27	13	23.7678	0.612722	33.2235	0.00298	1.22437	-0.080052	0	0	1	0.100449	1	1	0	8.51351	5.90541	7.01333	7.41096
600267	2017	C27	12	23.8143	0.636017	33.2235	0.010703	1.31164	-0.103292	0	0	1	0.081052	1	1	0	10.9067	7.81333	9.32895	9.39189
600267	2018	C27	14	23.8143	0.662362	33.2235	-0.010844	1.03305	-0.036601	0	0	1	0.072465	1	1	0	12.8684	9.87013	11.7403	10.9737
600267	2019	C27	16	23.7678	0.642099	33.2235	0.01506	1.08786	0.043094	0	0	1	0.058011	1	1	0	12.7273	9.84	11.6623	10.9333
600276	2015	C27	4	23.1212	0.099066	24.3041	0.193444	8.35721	-0.015889	0	0	1	0.132897	0	1	1	7.49315	5.18056	5.98611	6.69863
600276	2016	C27	7	23.3623	0.101581	24.3076	0.183823	7.54291	-0.052031	0	0	1	0.094806	0	1	1	8.59459	5.90541	7.01351	7.48649
600276	2017	C27	9	23.6136	0.1162	24.3082	0.182542	8.35721	0.012894	0	0	1	0.067948	0	1	1	10.9467	7.81333	9.33333	9.42667
600276	2018	C27	8	23.8143	0.11464	24.1753	0.181617	8.35721	0.05558	0	0	1	0.086195	0	1	1	12.9474	9.87013	11.7895	11.013
600276	2019	C27	8	24.0555	0.095039	24.1517	0.193292	8.35721	-0.083139	0	0	1	0.083707	0	1	1	12.8312	9.84	11.7105	11
600282	2015	C31	18	24.3068	0.826111	45.3135	-0.066932	1.16796	-0.097076	0	0	1	0.132897	0	1	0	13.4545	11.9091	10.8333	14.9
600282	2016	C31	18	24.2496	0.801873	45.3135	0.010346	1.15646	-0.045253	1	0	1	0.094806	0	1	0	13.5455	12.8182	13.3333	13
600282	2017	C31	18	24.3608	0.587714	40.7204	0.090119	1.13469	0.041073	0	0	1	0.067948	0	1	1	14.2727	13.0909	13.7273	13.6364
600282	2018	C31	18	24.4368	0.519111	40.5975	0.115085	0.886255	-0.167555	0	0	1	0.086195	0	1	1	17.3636	16	16.6364	16.7273
600282	2019	C31	18	24.5075	0.497232	40.532	0.077139	0.847564	-0.110504	0	0	1	0.083707	0	0	1	17.5833	16.6	16.5455	17.7273
600285	2015	C27	3	21.7165	0.363497	14.9215	0.049363	2.72457	-0.103062	0	0	1	0.083122	0	0	0	7.44595	5.21127	5.9589	6.75
600285	2016	C27	3	21.8219	0.291579	20.5662	0.116626	2.65111	0.024601	0	0	1	0.072583	0	0	1	8.57333	5.94521	7.06757	7.48649
600285	2017	C27	6	21.9172	0.333635	20.5662	0.068004	1.90313	0.152661	0	0	1	0.059458	0	0	1	10.9211	7.83784	9.37333	9.42667
600285	2018	C27	6	21.8547	0.326526	20.7721	0.079025	1.67236	-0.066621	0	0	1	0.082791	0	0	1	12.8831	9.92105	11.8158	11.013
600285	2019	C27	6	21.9172	0.330339	21.454	0.088409	2.02566	-0.107801	0	0	1	0.047388	0	0	1	12.7692	9.89189	11.7368	11
600295	2015	C31	6	24.5075	0.697933	40.6977	0.010971	0.894825	0.23391	0	0	1	0.057799	0	1	1	14.5455	11.9091	11.2727	15.1818
600295	2016	C31	6	24.5299	0.690336	40.6977	0.012782	0.88179	0.322308	0	0	1	0.051847	0	1	0	14.6364	12.8182	13.3333	14.2
600295	2017	C31	9	24.5519	0.699793	40.6977	0.022449	0.958604	0.200774	0	0	1	0.052128	0	1	0	15.0909	13.0909	14.0833	14.1
600295	2018	C31	15	24.5945	0.679633	40.6977	0.032567	0.82917	-0.233814	0	0	1	0.065409	0	1	0	17.6364	16	16.75	16.9
600295	2019	C31	15	24.5945	0.64913	54.3022	0.031267	0.913494	-0.081801	0	0	1	0.071761	0	1	1	17.8182	16.7273	16.8182	17.7273
600299	2015	C26	2	23.6136	0.208293	74.5657	0.111806	1.39253	-0.68173	1	0	1	0.069258	1	1	1	8.08333	6.27273	4.18182	10
600299	2016	C27	4	23.719	0.203412	74.5657	0.116135	1.2439	-0.021601	1	0	1	0.0492	1	1	1	8.63514	5.90541	7.05405	7.48649
600299	2017	C27	4	23.7678	0.190913	74.5657	0.078582	1.09901	0.035265	1	0	1	0.070603	1	1	1	11.0133	7.81333	9.4	9.42667
600299	2018	C27	5	23.7678	0.189014	74.5657	0.056667	1.62414	0.042286	1	0	1	0.057733	1	1	1	12.9868	9.87013	11.8289	11.013
600299	2019	C27	5	23.7678	0.185198	63.7379	0.059516	1.58916	-0.044801	1	0	1	0.063351	1	1	1	12.8701	9.84	11.75	11
600300	2015	C15	7	22.8027	0.592012	31.2886	-0.002239	2.08478	-0.190559	0	0	1	0.132897	0	1	0	8.35714	7.5	7.4	8.53846
600300	2016	C15	7	22.8515	0.635999	30.9528	-0.002792	1.96592	0.45099	0	0	1	0.094806	0	1	0	8.73333	7.46667	8.375	7.78571
600300	2017	C15	11	22.8274	0.626666	31.221	0.00614	1.5138	0.241773	0	0	1	0.067948	0	1	0	11.6	9.73333	10.8125	10.5
600300	2018	C15	12	22.8515	0.672728	32.9062	0.003904	1.23719	0.325301	0	0	1	0.086195	0	1	0	12.8	12.75	12.9375	12.6
600300	2019	C15	12	22.8866	0.696981	17	0.005158	1.26699	0.268311	0	0	1	0.083707		1	0	12.6667	12.1333	12.3125	12.5
600307	2015	C31	10	24.3868	0.763921	54.6977	-0.148266	1.38248	0.207556	0	0	1	0.080725	1	1	0	14.1818	11.9091	10.8333	15.7
600307	2016	C31	12	24.3608	0.757306	54.7885	0.000574	1.20926	-0.196345	0	0	1	0.081486	1	1	0	14.0909	12.8182	13.3333	13.6
600307	2017	C31	14	24.4121	0.760496	54.7885	0.00866	1.20989	-0.054479	0	0	1	0.072374	1	1	0	14.6364	13.0909	14.0833	13.6
600307	2018	C31	18	24.4121	0.73393	54.7885	0.027626	1.03468	-0.300071	0	0	1	0.108319	1	0	0	17.4167	15.8	16.75	16.6
600307	2019	C31	18	24.4121	0.700337	54.7885	0.031414	1.02627	-0.173335	0	0	1	0.054329	1	0	1	17.5833	16.6	16.5455	17.7273
600308	2015	C22	11	23.4959	0.591402	35.6431	0.002932	1.01161	0.0612	0	0	1	0.046207	0	1	0	11.1111	10.8889	9.3	13.125
600308	2016	C22	13	23.4313	0.548808	35.6431	0.012085	0.975279	0.247947	0	0	1	0.041316	0	1	0	12	12	11.3	12.875
600308	2017	C22	13	23.3623	0.484243	35.6431	0.047874	0.998005	0.047153	0	0	1	0.03779	0	1	1	12.5556	14.1111	13.8889	12.7778
600308	2018	C22	15	23.3623	0.43902	35.6431	0.051193	0.827361	-0.020311	0	0	1	0.04222	0	1	1	15	16.375	14.5556	16.6667
600308	2019	C22	15	23.3623	0.387366	35.6431	0.047716	0.827361	-0.004307	0	0	1	0.061783	0	1	1	13.25	15.6667	13.25	15.6667
600329	2015	C27	5	22.5316	0.323569	43.0646	0.075445	2.39958	0.235799	0	0	1	0.08428	1	1	1	7.47945	5.18056	5.97222	6.69863
600329	2016	C27	6	22.5796	0.323612	43.0646	0.064083	2.05353	-0.038519	0	0	1	0.100554	1	1	0	8.60811	5.90541	7.01333	7.50685
600329	2017	C27	6	22.6103	0.301476	43.0646	0.07147	1.75649	0.068556	0	0	1	0.09663	1	1	1	10.9867	7.81333	9.37333	9.42667
600329	2018	C27	7	22.6834	0.288645	43.0657	0.07991	1.46719	0.059154	0	0	1	0.085459	1	1	1	12.9605	9.87013	11.8026	11.013
600329	2019	C27	7	22.7774	0.295795	43.0657	0.081008	1.48169	0.105032	0	0	1	0.074394	1	1	1	12.8442	9.84	11.7237	11
600331	2015	C32	21	23.0259	0.481793	26.6929	0.00425	1.49296	0.131829	0	1	1	0.066633	0	1	0	12.7391	7.58333	9.16667	11.087
600331	2016	C32	21	23.0259	0.470834	26.8818	0.013697		0.246677	0	1	1	0.074425	0	1	0	12.84	8.3913	9.88	11.6087
600331	2017	C32	22	22.9746	0.391103	26.8818	0.038184	1.49847	-0.058517	0	1	1	0.062402	0	1	1	14.25	9.91667	11.5417	12.625
600331	2018	C32	22	22.2919	0.529253	26.8818	-0.148266	1.38361	-0.700798	0	1	1	0.059695	0	0	0	15.72	11.3478	14.36	12.8261
600331	2019	C32	20	22.2708	0.506401	26.8818	0.018079	1.65552	0.202993	0	1	1	0.045792	0	0	0	15.7083	10.4348	12.625	13.6522
600332	2015	C27	14	23.4959	0.452828	45.2309	0.084766	2.5374	-0.118472	0	0	1	0.054185	1	1	1	7.35616	5.18056	5.84722	6.69863
600332	2016	C27	14	23.9814	0.318312	45.043	0.060187	1.54274	-0.041486	0	0	1	0.07615	1	1	0	8.5	5.90541	7.01333	7.39726
600332	2017	C27	15	24.0555	0.319677	45.043	0.074829		0.02797	0	0	1	0.054802	1	1	1	10.8667	7.81333	9.25333	9.42667
600332	2018	C27	17	24.6551	0.550452	45.043	0.06864	1.44786	-0.178095	0	0	1	0.064079	1	1	1	12.8289	9.87013	11.6711	11.013
600332	2019	C27	17	24.7663	0.543192	45.043	0.060486	1.48493	-0.109568	0	0	1	0.047794	1	1	1	12.7143	9.84	11.5921	11
600338	2015	C32	5	20.9056	0.444749	41.5999	0.115631	3.60627	-0.700798	0	0	1	0.034421	0	0	1	13.0833	7.69565	9.34783	11.5
600338	2016	B09	4	21.3651	0.333038	43.8561	0.212735	3.19463	-0.008831	0	0	1	0.097596	0	0	1	13.7	7.22222	8.33333	12.7
600338	2017	B09	1	21.8864	0.473311	40.3199	0.212735	2.91062	0.153328	0	0	1	0.062013	0	0	1	15.4	9	11.4444	13.2
600338	2018	B09	1	22.2919	0.546562	39.3857	0.188007	3.19507	0.026238	0	0	1	0.056738	0	0	1	16.7	10.6667	14.1111	13.6
600338	2019	B09	1	22.1583	0.344296	40.3199	0.143633	3.07924	0.930475	0		1	0.07423	0	0	1	16.1	10.2222	12.7778	13.8
600348	2015	B06	12	24.2496	0.60357	58.3384	-0.000611	1.06492	-0.175494	0	0	1	0.122776	1	1	1	13.8889	9.33333	11.2222	12
600348	2016	B06	11	24.4609	0.664302	58.3384	0.010874	1.05158	0.343905	0	0	1	0.066964	1	1	0	14.5556	11	13.3	12
600348	2017	B06	13	24.4609	0.627726	58.3384	0.040345	1.05064	-0.254231	0	0	1	0.066744	1	1	1	15.2222	12	13.2222	13.8
600348	2018	B06	13	24.5519	0.524904	58.3384	0.045331	0.827361	-0.1263	0	0	1	0.04724	1	1	1	16.5556	13.3	14.4444	15.2
600348	2019	B06	13	24.6151	0.507532	58.3384	0.036496	0.827361	-0.089668	0	0	1	0.05384	1	1	1	16.4444	13.1111	14.2222	15.3333
600351	2015	C27	12	22.1819	0.370148	24.768	0.051283	2.98842	-0.125725	0	0	1	0.122776	0	1	0	7.38356	5.18056	5.9589	6.625
600351	2016	C27	12	22.1583	0.350768	24.768	0.00643	2.05488	0.22742	0	0	1	0.066964	0	1	0	8.52703	5.90541	7.01333	7.42466
600351	2017	C27	15	22.2049	0.332865	24.768	0.04574	1.58878	0.089503	0	0	1	0.066744	0	1	0	10.8667	7.81333	9.32895	9.35135
600351	2018	C27	15	22.2919	0.375751	24.768	0.058849	1.29386	-0.138867	0	0	1	0.04724	0	0	1	12.8831	9.80263	11.6974	11.013
600351	2019	C27	15	22.1819	0.368274	16.7408	0.002504	1.40919	-0.049756	0	0	1	0.05384	0	0	0	12.7692	9.77027	11.6623	10.9467
600356	2015	C22	13	21.7165	0.262571	31.6045	0.033028	1.69287	0.055182	0	0	1	0.027979	1	0	1	11.1	10.625	8.88889	12.8889
600356	2016	C22	13	21.7165	0.255182	31.6045	0.03441	1.59516	0.15063	0	0	1	0.024782	1	0	1	12.1	11.875	11.1111	12.8889
600356	2017	C22	22	21.7165	0.228764	31.9718	0.035543	1.14139	0.010507	0	0	1	0.044025	1	0	1	12.6	13.125	12.8889	12.7778
600356	2018	C22	22	21.7165	0.22023	32.6038	0.023614	0.827361	0.119023	0	0	1	0.05021	1	0	0	15	15.5714	14.6	16
600356	2019	C22	22	21.788	0.251194	30.6038	0.030099	1.03871	0.089046	0	0	1	0.046053	1	0	0	13.4444	14.875	13.4444	14.875
600362	2015	C32	13	25.2231	0.467067	40.5349	0.007629	1.04454	0.802493	1	0	1	0.054493	1	1	0	13.087	7.58333	9.16667	11.4348
600362	2016	C32	16	25.1892	0.441284	40.5349	0.010766	1.06247	0.229399	1	0	1	0.041693	1	1	0	13.04	8.3913	9.88	11.8261
600362	2017	C32	16	25.298	0.487187	40.5349	0.017562	1.12211	-0.129283	1	0	1	0.066229	1	1	0	14.5	9.91667	11.96	12.4783
600362	2018	C32	17	25.3284	0.494228	41.5541	0.023859	0.96238	-0.092946	1	0	1	0.079407	1	1	1	15.6667	11.7917	14.25	13.2083
600362	2019	C32	17	25.5908	0.562442	41.8987	0.016147	0.998185	0.044162	1	0	1	0.06948	1	1	0	15.6522	10.8333	12.625	13.7826
600365	2015	C15	2	20.7031	0.261217	9.4419	0.0127	4.86399	0.946857	0	0	1	0.030305	0	0	0	8.26667	7.92308	7.4	8.92308
600365	2016	C15	2	20.8186	0.312036	10.7083	0.018508	4.47291	0.547184	0	0	1	0.03223	0	0	0	8.625	7.85714	8.375	8.14286
600365	2017	C15	2	20.8186	0.318162	10.7083	0.023858		1.71896	0	0	1	0.037983	0	0	0	11.5625	10.2857	10.8125	11.1429
600365	2018	C15	7	20.9056	0.349861	10.7733	0.027643	1.56015	1.23166	0	0	1	0.082979	0	0	0	12.75	13.1333	12.9375	12.9333
600365	2019	C15	9	20.8186	0.357658	10.7733	-0.009972	1.8238	-0.620941	0	0	1	0.033252	0	0	0	12.625	12.3571	12.3125	12.7143
600370	2015	C17	12	21.1933	0.118318	50.3271	0.02085	3.52111	-0.056876	0	0	1	0.132897	0	0	0	8.06667	7.09091	8.14286	7.08333
600370	2016	C17	10	21.2539	0.126399	50.3271	0.038002	3.34893	0.136697	0	0	1	0.094806	0	0	0	9.28571	8	9.57143	7.66667
600370	2017	C17	11	21.2539	0.145664	50.3271	0.040227	1.57616	0.049982	0	0	1	0.067948	0	0	0	10.6923	9.16667	10.9231	8.91667
600370	2018	C17	11	21.3111	0.122	50.3271	0.040899	1.43046	0.014062	0	0	1	0.086195	0	0	1	14.1538	11.9167	14.5833	11.6923
600370	2019	C17	11	21.3111	0.117292	54.7172	0.046423	1.47525	-0.010314	0	0	1	0.083707	0	0	1	14.0833	10.8	13.6364	11.5455
600380	2015	C27	9	23.3623	0.470329	46.8732	0.059569	2.03162	-0.045936	0	0	1	0.054185	0	1	0	7.42466	5.18056	5.9589	6.66667
600380	2016	C27	10	23.4959	0.419181	46.777	0.060629	1.39323	-0.041786	0	0	1	0.07615	0	1	0	8.55405	5.90541	7.01333	7.45205
600380	2017	C27	16	23.8143	0.386903	47.1741	0.210374	1.17844	-0.069823	0	0	1	0.054802	0	1	1	10.8533	7.81333	9.24	9.42667
600380	2018	C27	20	23.9421	0.347747	47.5015	0.058417	0.865163	-0.111106	0	0	1	0.064079	0	1	1	12.7895	9.87013	11.6316	11.013
600380	2019	C27	20	23.9421	0.316602	42.9538	0.072728	1.10514	-0.105353	0	0	1	0.047794	0	1	1	12.6753	9.84	11.5526	11
600392	2015	C32	10	21.5562	0.387144	20.1399	0.00807	2.84529	2.57359	0	0	1	0.122776	1	0	0	13.0833	7.47826	9.16667	11.5652
600392	2016	C32	10	21.6396	0.44623	20.1399	-0.012445	5.42967	4.19063	0	0	1	0.066964	1	0	0	13.1538	8.31818	9.88	12.087
600392	2017	C32	11	22.8515	0.378494	14.0375	0.03772	2.70781	-0.30254	0	0	1	0.066744	1	1	1	14.7083	9.91667	12	12.625
600392	2018	C32	12	22.898	0.387697	14.0375	0.030974	1.87993	-0.543597	0	0	1	0.04724	1	1	1	15.875	11.7917	14.4583	13.2083
600392	2019	C32	12	22.964	0.420187	14.0375	0.011843	1.90287	-0.040086	0	0	1	0.045792	1	1	0	15.8696	10.8333	12.625	14
600395	2015	B06	6	23.0259	0.423863	58.0677	0.002238	1.73455	0.555937	0	0	1	0.099169	1	0	1	13.7	9.75	11.8889	12
600395	2016	B06	9	23.2082	0.438631	58.0677	0.017033	1.5992	0.538249	0	0	1	0.092663	1	0	1	14.2	11.2222	13.7778	11.9
600395	2017	B06	10	23.2082	0.448381	58.0677	0.070804	1.37833	0.197765	0	0	1	0.047498	1	0	1	15	12.2222	13.5556	13.8
600395	2018	B06	13	23.2882	0.474604	58.0677	0.071932	1.1062	0.104218	0	0	1	0.050765	1	0	1	16.2	13.3333	14.4444	15.2
600395	2019	B06	11	23.3623	0.465083	58.0677	0.076099	1.17054	-0.087031	0	0	1	0.045469	1	0	1	16.1	13.375	14.4444	15.3333
600420	2015	C27	10	22.1343	0.610474	41.6206	0.070468		-0.113807	0	0	1	0.047715	1	1	0	7.41096	5.18056	5.9589	6.65278
600420	2016	C27	11	23.4313	0.537899	41.6206	0.056878	1.17258	4.19063	0	0	1	0.0371	1	1	0	8.54054	5.90541	7.01333	7.43836
600420	2017	C27	12	23.4313	0.495882	21.5822	0.053958	1.2211	-0.037938	0	0	1	0.045473	1	1	0	10.9067	7.81333	9.32895	9.39189
600420	2018	C27	16	23.4959	0.487163	22.6762	0.06499	1.04006	0.077581	0	0	1	0.055057	1	1	1	12.8421	9.87013	11.6842	11.013
600420	2019	C27	14	23.6136	0.478232	23.3229	0.052639	0.99929	0.146507	0	0	1	0.059841	1	1	1	12.7532	9.84	11.6316	11
600422	2015	C27	9	22.3125	0.325854	29.7873	0.087165	3.15769	0.284625	0	0	1	0.059876	0	1	1	7.42466	5.18056	5.91667	6.69863
600422	2016	C27	9	22.4097	0.33139	29.7873	0.075805	2.12556	0.430032	0	0	1	0.066881	0	1	1	8.56757	5.90541	6.98649	7.48649
600422	2017	C27	11	22.5638	0.404608	29.7873	0.0529	1.46719	0.268563	0	0	1	0.065869	0	1	0	10.92	7.81333	9.32895	9.40541
600422	2018	C27	15	22.6548	0.427057	30.8147	0.04958	1.11019	0.231652	0	0	1	0.069183	0	1	0	12.8553	9.87013	11.7403	10.9605
600422	2019	C27	15	22.7248	0.417056	30.8732	0.062913	1.51457	0.171951	0	0	1	0.076839	0	1	1	12.7403	9.84	11.6184	11
600433	2015	C22	7	22.1096	0.385811	29.0963	0.008727	3.84147	0.218731	0	0	1	0.054185	1	1	0	11.5556	10.8889	9.3	13.625
600433	2016	C22	9	22.1583	0.391326	29.0963	0.024884	2.71459	0.078666	0	0	1	0.07615	1	0	1	12.1	12.375	11.5556	12.8889
600433	2017	C22	10	22.0583	0.336659	29.0963	0.011791	1.82112	0.391045	0	0	1	0.054802	1	0	0	12.6	14.625	13.8	13.125
600433	2018	C22	12	22.1096	0.337466	26.0963	0.026948	1.49327	0.053218	0	0	1	0.064079	1	0	0	15	17	14.6	17.25
600433	2019	C22	10	22.0842	0.323578	26.0963	0.042327	1.39135	0.18576	0	0	1	0.047794	1	0	1	13.4444	16.375	13.875	15.6667
600436	2015	C27	9	22.1343	0.185354	57.9224	0.114266	7.0087	0.069191	0	0	1	0.105359	1	1	1	7.42466	5.18056	5.91667	6.69863
600436	2016	C27	9	22.3327	0.255482	57.9224	0.100603	5.73918	0.027104	0	0	1	0.111948	1	1	1	8.56757	5.90541	6.98649	7.48649
600436	2017	C27	9	22.446	0.216534	57.9224	0.138171	6.9672	-0.022793	0	0	1	0.111516	1	1	1	10.9467	7.81333	9.33333	9.42667
600436	2018	C27	9	22.6254	0.202792	57.9224	0.169536	8.0549	-0.001462	0	0	1	0.105364	1	1	1	12.9342	9.87013	11.7763	11.013
600436	2019	C27	9	22.898	0.208953	57.9224	0.157413	7.73228	-0.046011	0	0	1	0.099012	1	1	1	12.8182	9.84	11.6974	11
600439	2015	C19	10	22.3125	0.519042	31.338	0.028964	1.8918	-0.021789	0	0	1	0.083122	0	1	1	12	4.5	2	9.5
600439	2016	C19	10	22.1819	0.451476	31.338	0.040339	2.38531	0.06754	0	0	1	0.072583	0	1	1	13	4	1	10
600439	2017	C19	9	22.2273	0.400012	32.3376	0.048402	1.82145	-0.029658	0	0	1	0.059458	0	1	1	10	7.5	2	11.5
600439	2018	C19	15	22.3125	0.411904	33.7052	0.047989	1.02851	-0.123563	0	0	1	0.082791	0	1	1	10	11.5	11	11
600439	2019	C19	15	22.3327	0.429344	33.7052	0.042085	1.23792	-0.154124	0	0	1	0.047388	0	1	1	12	10.5	11	11
600448	2015	C17	6	21.5987	0.655139	15.314	0.005158	2.14524	-0.206201	0	0	1	0.046207	1	1	0	8.21429	7.5	8.14286	7.58333
600448	2016	C17	8	21.7165	0.68896	15.314	0.003775	1.85269	-0.046427	0	0	1	0.041316	1	0	0	9.28571	8.16667	9.57143	7.83333
600448	2017	C17	9	21.976	0.580132	14.258	0.001988	1.33908	-0.085248	0	0	1	0.03779	1	0	0	10.6923	9.33333	10.9231	9.08333
600448	2018	C17	13	22.0042	0.595589	14.258	0.005764	1.28385	-0.102031	0	0	1	0.04222	1	0	0	14.1538	11.75	14.3077	11.5833
600448	2019	C17	11	21.947	0.568771	14.258	0.003304	1.38594	-0.203911	0	0	1	0.061783	1	0	0	14.0833	10.8	13.4167	11.6
600449	2015	C30	10	22.7774	0.428188	47.558	0.00707	1.11778	-0.305466	0	0	1	0.040875	1	1	0	9.71875	4.96875	6.75758	7.96774
600449	2016	C30	10	22.7774	0.427096	47.558	0.012185	1.16977	-0.220216	0	0	1	0.050147	1	1	0	10.4545	5.32258	7.51515	8.45161
600449	2017	C30	14	22.7111	0.344008	47.558	0.051492	1.08214	-0.347101	0	0	1	0.080521	1	1	1	11.697	6.90323	10.375	8.375
600449	2018	C30	13	22.6834	0.270826	47.558	0.067474	0.827361	-0.249611	0	0	1	0.077441	1	1	1	13.9688	8.875	13.5	9.34375
600449	2019	C30	13	22.7382	0.216294	47.558	0.112029	0.923702	-0.294413	0	0	1	0.083306	1	1	1	14.2903	8.6129	13.4839	9.41935
600456	2015	C32	10	22.6692	0.465547	55.0419	-0.025791	1.71819	0.300415	0	0	1	0.064442	1	1	0	13.2174	7.58333	9.16667	11.5652
600456	2016	C32	10	22.6548	0.461661	56.0419	0.005615	1.48707	0.515582	0	0	1	0.076904	1	1	0	13.28	8.3913	9.88	12.087
600456	2017	C32	11	22.6548	0.459165	53.0433	0.005062	1.9315	0.001119	0	0	1	0.065106	1	1	0	14.7083	9.91667	11.96	12.6957
600456	2018	C32	15	22.7111	0.469802	53.0433	0.022615	1.3622	-0.165247	0	0	1	0.094892	1	1	0	15.75	11.7917	14.36	13.1304
600456	2019	C32	15	22.8151	0.497762	53.0433	0.034638	1.7878	-0.208052	0	0	1	0.080487	1	1	1	15.7391	10.8333	12.5217	13.9167
600459	2015	C32	20	21.9172	0.428502	39.3433	0.021213	2.09054	0.142875	0	0	1	0.059876	1	0	1	13.0833	7.04348	8.69565	11.5
600459	2016	C32	20	21.947	0.434034	39.3433	0.026263	2.17311	0.131444	0	0	1	0.066881	1	0	1	13.1538	7.86364	9.45833	12
600459	2017	C32	20	22.3719	0.607481	39.3433	0.024997	1.71363	0.069694	0	0	1	0.065869	1	0	0	14.56	9.47826	11.96	12.3043
600459	2018	C32	22	22.515	0.62279	39.3433	0.030785	1.2492	-0.190134	0	0	1	0.069183	1	0	1	15.72	11.3478	14.0417	13.2083
600459	2019	C32	22	22.7382	0.546156	39.6439	0.034495	1.42324	-0.259674	0	0	1	0.076839	1	1	1	15.4348	10.8333	12.2174	13.9167
600479	2015	C27	4	21.7165	0.284033	26.1571	0.032202	2.70436	0.34252	0	0	1	0.105158	1	0	0	7.44595	5.19718	5.9589	6.73611
600479	2016	C27	4	21.8219	0.312725	26.5777	0.057175	1.98468	0.23781	0	0	1	0.095777	1	0	0	8.57333	5.93151	7.01333	7.53425
600479	2017	C27	9	21.9172	0.318148	28.5255	0.075043	1.70424	0.175446	0	0	1	0.074403	1	0	1	10.9211	7.7973	9.33333	9.42667
600479	2018	C27	10	21.976	0.300224	28.5255	0.08713	1.23547	0.294789	0	0	1	0.097789	1	0	1	12.8831	9.86842	11.7632	11.013
600479	2019	C27	10	22.0583	0.310216	28.5255	0.092362	1.273	-0.005027	0	0	1	0.074427	1	0	1	12.7692	9.83784	11.6842	11
600483	2015	D44	13	23.4313	0.52721	74.5657	0.075819	1.22619	0.125638	0	0	1	0.105359	1	0	1	11.75	8.66667	10.9286	9.92857
600483	2016	D44	15	23.6136	0.411403	62.4982	0.059599	1.0685	-0.029191	0	0	1	0.111948	1	0	1	13	10.0769	11.4615	11.7143
600483	2017	D44	17	23.719	0.437651	62.4982	0.042969	1.02531	-0.007348	0	0	1	0.111516	1	0	1	14.4286	11.8462	14.4615	12
600483	2018	D44	17	24.0191	0.51407	62.4982	0.039777	0.999101	0.058324	0	0	1	0.105364	1	0	1	16.5714	14.2308	14.5385	16.2857
600483	2019	D44	17	24.0555	0.478873	62.4979	0.047243	0.989994	-0.143215	0	0	1	0.099012	1	0	1	16.1429	14.2308	14.6923	15.7143
600488	2015	C27	15	21.8219	0.192676	46.8026	0.025982	2.41836	-0.078092	0	0	1	0.08428	1	0	0	7.44595	5.04225	5.9589	6.58333
600488	2016	C27	17	21.8219	0.170306	46.8026	0.021311	2.15813	0.199971	0	0	1	0.100554	1	0	0	8.57333	5.75342	7.01333	7.35616
600488	2017	C27	18	22.1819	0.269382	50.7864	0.037925	1.43838	0.194468	0	0	1	0.09663	1	0	0	10.9211	7.67568	9.32895	9.31081
600488	2018	C27	20	22.2919	0.316283	50.7864	0.04103	1.14611	-0.016436	0	0	1	0.085459	1	0	0	12.8831	9.73684	11.7403	10.8947
600488	2019	C27	18	22.391	0.320995	50.7864	0.034691	1.16195	-0.227808	0	0	1	0.074394	1	1	0	12.7013	9.84	11.6623	10.9067
600489	2015	B09	15	24.3342	0.676516	50.019	0.003993	1.47093	-0.533092	0	0	1	0.069258	1	1	0	13.7778	5.44444	7.8	11.875
600489	2016	B09	15	24.3868	0.605753	50.336	0.012286	1.68205	1.594	0	0	1	0.0492	1	1	0	13.5556	6.9	7.9	12.4444
600489	2017	B09	16	24.3868	0.593858	50.336	0.014098	1.48003	-0.185048	0	0	1	0.070603	1	1	0	15.3333	8.2	10.4	12.8889
600489	2018	B09	16	24.3608	0.492147	50.336	0.009891	1.2703	0.058406	0	0	1	0.057733	1	1	0	16.7778	9.7	12.8	13.3333
600489	2019	B09	14	24.4121	0.502668	50.336	0.017295	1.23391	0.23004	0		1	0.063351	1	1	0	16.3333	9.3	11.6	13.7778
600490	2015	C32	2	22.2273	0.225007	15.0862	0.008829		-0.065464	0	0	1	0.047715	0	1	1	13.5652	7.58333	9.47826	11.5
600490	2016	C32	2	22.2493	0.160693	24.7508	0.02613	2.76663	-0.213883	0	0	1	0.0371	0	1	1	13.6	8.3913	10.2083	12
600490	2017	C32	7	22.7774	0.272094	21.9872	0.042512	2.04006	-0.056777	0	0	1	0.045473	0	1	1	14.875	9.91667	12.1667	12.625
600490	2018	C32	7	22.8395	0.333525	19.6956	0.02446	1.3495	-0.238048	0	1	1	0.055057	0	1	1	16.0833	11.7917	14.6667	13.2083
600490	2019	C32	7	23.0259	0.360433	18.7682	0.028065	1.25859	-0.700798	0	0	1	0.059841	0	1	1	16.087	10.8333	12.8696	13.9167
600493	2015	C17	13	20.7233	0.359944	10.716	0.013001	4.93611	-0.116579	0	0	1	0.105359	0	0	0	8.06667	7	8.14286	7
600493	2016	C17	14	20.7233	0.31752	10.716	0.055735	4.85307	0.177053	0	0	1	0.111948	0	0	1	9.28571	7.66667	9.23077	7.84615
600493	2017	C17	15	20.8186	0.359973	10.716	0.022809	2.35656	0.034393	0	0	1	0.111516	0	0	0	10.6923	8.83333	10.9231	8.58333
600493	2018	C17	19	21.0597	0.476193	10.716	0.022292	1.71647	-0.041087	0	0	1	0.105364	0	0	0	14.1538	11.25	14.3077	11.0833
600493	2019	C17	19	21.2539	0.559957	10.716	0.015372	1.46213	-0.105587	0	0	1	0.099012	0	0	0	14.0833	10	13.4167	10.8
600497	2015	B09	22	24.2198	0.666628	49.7436	0.002061	1.21634	-0.516468	0	0	1	0.059876	1	1	0	13	5.44444	7.8	11
600497	2016	B09	22	24.2198	0.656966	38.493	-0.050788	1.44867	-0.191529	0	0	1	0.066881	1	1	0	12.7778	6.9	7.9	11.6667
600497	2017	B09	23	24.2198	0.505737	38.1857	0.034521	1.51444	-0.09395	0	0	1	0.065869	1	1	0	14.5556	8.2	10.4	12.1111
600497	2018	B09	24	24.189	0.473542	38.1857	0.019166	1.10921	-0.3638	0	0	1	0.069183	1	1	0	15.8889	9.7	12.8	12.4444
600497	2019	B09	24	24.1572	0.435262	38.1857	0.024251	1.12365	-0.202634	0	0	1	0.076839	1	1	0	15.2222	9.3	11.6	12.6667
600507	2015	C31	12	22.9533	0.756251	39.6227	0.012324	1.62552	-0.10543	0	0	1	0.054493	0	0	1	13.8333	11.9	10.7273	15.1818
600507	2016	C31	14	22.8633	0.654595	39.6227	0.081887	1.71364	0.288043	0	0	1	0.041693	0	0	1	13.9167	12.7	13.2727	13.4545
600507	2017	C31	16	22.875	0.399878	39.6227	0.212735	2.35289	-0.009693	0	0	1	0.066229	0	0	1	14.5833	12.8	13.9091	13.6364
600507	2018	C31	16	22.985	0.2996	36.24	0.212735	1.73681	-0.008776	0	0	1	0.079407	0	0	1	17.4167	16	16.8182	16.7273
600507	2019	C31	16	23.2882	0.470328	19.7338	0.132426	1.57003	0.511855	0	0	1	0.06948	0	0	1	17.5833	16.8	16.7273	17.7273
600508	2015	B06	15	23.3623	0.381146	62.4298	-0.002175	0.925152	-0.039271	1	0	1	0.047715	1	0	0	13.7	8.625	11.3	11.625
600508	2016	B06	13	23.3623	0.360812	62.4298	0.029553	0.921856	0.316113	1	0	1	0.0371	1	0	1	14.2	10.7778	13.3333	11.9
600508	2017	B06	15	23.3623	0.35659	62.4298	0.022088	0.970611	-0.105124	1	0	1	0.045473	1	0	0	15	11.6667	13.2	13.6667
600508	2018	B06	14	23.4313	0.349965	62.4298	0.039118	0.827361	-0.059395	1	0	1	0.055057	1	0	0	16.2	13.2222	14.3	15.3333
600508	2019	B06	14	23.5565	0.403517	62.4298	0.02934	0.827361	0.08627	1	0	1	0.059841	1	0	0	16.1	13	14.1	15.5
600509	2015	D44	10	23.5565	0.726797	37.1957	0.018094	1.22255	0.04761	0	0	1	0.037	1	0	0	11.75	8.91667	11.0667	9.92308
600509	2016	D44	10	23.6677	0.748582	37.1957	0.015816	1.09717	0.04891	0	0	1	0.055891	1	0	0	13	10.4615	11.7143	11.8462
600509	2017	D44	12	23.6677	0.659708	29.2579	0.008597	1.0517	0.390061	0	0	1	0.036972	1	0	0	14.4286	12.2308	14.6429	12
600509	2018	D44	14	23.7678	0.692758	29.2579	0.00174	0.909153	0.218609	0	0	1	0.077378	1	0	0	16.5714	14.4615	14.7143	16.4615
600509	2019	D44	12	23.719	0.668678	29.2579	-0.022116	0.901108	0.312224	0	0	1	0.065411	1	0	0	16.1429	14.6154	14.8571	16
600513	2015	C27	7	20.7233	0.225541	37.0875	0.049979	4.26421	-0.136881	0	0	1	0.132897	1	0	0	7.44595	5.15493	5.9589	6.69444
600513	2016	C27	7	20.8186	0.224172	37.0875	0.058639	3.81974	-0.149701	0	0	1	0.094806	1	0	0	8.57333	5.89041	7.01333	7.49315
600513	2017	C27	9	20.9056	0.245817	37.0875	0.060591	2.37361	0.152212	0	0	1	0.067948	1	0	0	10.9211	7.7973	9.32895	9.43243
600513	2018	C27	10	21.0597	0.333392	37.0875	0.052231	1.52946	0.12341	0	0	1	0.086195	1	0	0	12.8831	9.86842	11.7403	11.0263
600513	2019	C27	8	21.3651	0.426319	36.7465	0.044057	1.60841	0.202583	0	0	1	0.083707	1	0	0	12.7692	9.86486	11.6623	11.04
600516	2015	C30	12	22.9205	0.331697	42.5081	0.001442	2.71691	-0.118881	0	0	1	0.080725	0	1	0	9.65625	4.96875	6.75758	7.90323
600516	2016	C30	12	22.8151	0.248714	42.5081	0.003726	2.22478	0.077577	0	0	1	0.081486	0	1	0	10.3939	5.32258	7.51515	8.3871
600516	2017	C30	14	23.3623	0.269418	40.8534	0.212735	3.85623	-0.086258	0	0	1	0.072374	0	1	1	11.697	6.90323	10.375	8.375
600516	2018	C30	12	23.4959	0.16021	40.433	0.212735	2.01696	-0.199811	0	0	1	0.108319	0	1	1	14	8.875	13.5313	9.34375
600516	2019	C30	10	23.6136	0.141194	40.0532	0.1057	1.9304	-0.342466	0	0	1	0.054329	0	1	1	14.3871	8.6129	13.5806	9.41935
600519	2015	C15	5	25.1776	0.232526	61.9944	0.190669	3.40848	0.29048	0	0	1	0.099169	1	1	1	8.5	7.5	7.57143	8.42857
600519	2016	C15	6	25.4237	0.327942	61.9944	0.15877	4.04477	0.445893	0	0	1	0.092663	1	1	1	8.8	7.46667	8.53333	7.73333
600519	2017	C15	10	25.5908	0.286683	61.9944	0.212735	6.79574	-0.136527	0	0	1	0.047498	1	1	1	11.6667	9.73333	10.8667	10.5333
600519	2018	C15	10	25.7984	0.265493	61.9944	0.212735	4.90224	0.135434	0	0	1	0.050765	1	1	1	12.9333	12.75	13.1333	12.5625
600519	2019	C15	8	25.9162	0.224899	57.995	0.212735	8.34369	0.142121	0	0	1	0.045469	1	1	1	12.9333	12.1333	12.6	12.4667
600521	2015	C27	10	22.428	0.325472	26.7602	0.079181	3.94139	0.371673	0	0	1	0.125066	0	1	1	7.41096	5.18056	5.90278	6.69863
600521	2016	C27	10	22.6254	0.319422	26.4531	0.067926	3.6865	0.245969	0	0	1	0.100449	0	1	1	8.55405	5.90541	6.97297	7.48649
600521	2017	C27	10	22.8395	0.388553	26.4673	0.075433	4.13941	0.28666	0	0	1	0.081052	0	1	1	10.9333	7.81333	9.32	9.42667
600521	2018	C27	12	23.0259	0.594233	26.5784	0.013012	1.91796	-0.040146	0	0	1	0.072465	0	1	0	12.8947	9.87013	11.7403	11
600521	2019	C27	14	23.1212	0.461408	25.1407	0.056558	2.50273	0.013157	0	0	1	0.058011	0	1	1	12.7532	9.84	11.6316	11
600529	2015	C30	8	21.8219	0.247424	18.471	0.048661	1.92083	-0.012731	0	0	1	0.046207	1	0	1	9.72727	4.87097	6.71875	8.03125
600529	2016	C30	9	22.0842	0.220434	15.6613	0.048421	1.74055	0.279089	0	0	1	0.041316	1	1	1	10.4848	5.32258	7.46875	8.5
600529	2017	C30	12	22.1583	0.222442	15.6613	0.062858	1.70515	0.128153	0	0	1	0.03779	1	1	1	11.7576	6.90323	10.4375	8.375
600529	2018	C30	13	22.2493	0.237471	15.6613	0.077472	1.83416	0.069886	0	0	1	0.04222	1	1	1	13.9688	8.875	13.5	9.34375
600529	2019	C30	13	22.3719	0.25192	21.7459	0.088716	3.43258	0.157949	0	0	1	0.061783	1	1	1	14.2903	8.6129	13.4839	9.41935
600531	2015	C32	19	22.7248	0.806738	42.5979	0.001704	1.46277	0.175486	0	0	1	0.083122	1	1	0	12.8261	7.58333	9.16667	11.1739
600531	2016	C32	19	23.1212	0.725495	34.6081	0.015953	1.4507	0.23809	0	0	1	0.072583	1	1	1	12.92	8.3913	9.5	12
600531	2017	C32	20	23.1212	0.699506	34.6081	0.027075	1.35014	0.187239	0	0	1	0.059458	1	1	0	14.3333	9.91667	11.96	12.3043
600531	2018	C32	21	23.1212	0.695122	29.6081	0.012112	1.04733	0.235173	0	0	1	0.082791	1	1	0	15.5	11.7917	14.36	12.8696
600531	2019	C32	21	23.1212	0.681622	29.6081	0.019826	1.15207	0.054535	0	0	1	0.047388	1	1	0	15.4783	10.8333	12.625	13.6087
600532	2015	B08	4	21.6788	0.312198	15	-0.135983	3.43244	-0.095945	0	0	1	0.046207	0	1	0	8	13	10.5
600532	2016	B08	3	21.7165	0.297653	15	0.042219	2.97078	-0.194965	0	0	1	0.041316	0	0	1	10.5		11	10
600532	2017	B08	3	21.8219	0.396023	26.187	-0.026097	1.84708	0.469848	0	1	1	0.045473	0	0	0	9		9
600532	2018	B08	3	21.788	0.370272	26.187	0.003829	1.06678	2.22127	0	1	1	0.055057	0	0	1	14.5	14	12	15.5
600532	2019	B08	3	21.8864	0.41384	26.187	0.011427	1.02554	-0.02478	0	1	1	0.059841	0	0	0	12.5	11	10.5	15
600535	2015	C27	9	23.4313	0.499962	45.1839	0.098858	3.26416	0.221299	0	0	1	0.08428	0	1	1	7.42466	5.18056	5.91667	6.69863
600535	2016	C27	11	23.5565	0.520813	45.1839	0.071191	3.0441	0.349912	0	0	1	0.100554	0	1	1	8.54054	5.90541	6.95946	7.48649
600535	2017	C27	12	23.8143	0.583199	45.1839	0.065125	2.30828	0.26557	0	0	1	0.09663	0	1	1	10.9067	7.81333	9.29333	9.42667
600535	2018	C27	12	23.9421	0.55473	45.1839	0.063243	1.70853	0.091492	0	0	1	0.085459	0	1	1	12.8947	9.87013	11.7368	11.013
600535	2019	C27	12	23.9013	0.505989	45.1839	0.041777	1.47738	0.049437	0	0	1	0.074394	0	1	0	12.7792	9.84	11.6623	10.9867
600543	2015	C15	8	20.9856	0.141729	13.3063	0.014312	3.39815	1.00124	0	0	1	0.080725	1	0	0	8.26667	7.46154	7.4	8.46154
600543	2016	C15	8	20.9856	0.155109	13.3063	0.014024	3.80402	0.644417	0	0	1	0.081486	1	0	0	8.625	7.42857	8.375	7.71429
600543	2017	C15	10	20.9856	0.139145	14.2687	0.014066	2.5461	1.44477	0	0	1	0.072374	1	0	0	11.5625	9.71429	10.8125	10.5714
600543	2018	C15	11	20.9856	0.11154	14.2687	0.01465	1.7395	1.48305	0	0	1	0.108319	1	0	0	12.75	12.8667	12.9375	12.6667
600543	2019	C15	11	20.9856	0.126254	14.2687	0.016147	1.51994	0.692669	0	0	1	0.054329	1	0	0	12.625	12.2143	12.3125	12.5714
600547	2015	B09	10	23.8588	0.546382	50.2503	0.02652	1.86418	-0.4886	0	0	1	0.046207	1	1	1	14.3333	5.44444	7.55556	12.2222
600547	2016	B09	12	24.0555	0.423609	44.797	0.046154	2.39053	0.004162	0	0	1	0.041316	1	1	1	13.8889	6.9	7.44444	12.7
600547	2017	B09	12	24.4609	0.592336	44.797	0.028336	1.75597	-0.015294	0	0	1	0.03779	1	1	0	15.7778	8.2	10.4	13.3333
600547	2018	B09	15	24.5299	0.479886	37.5759	0.020849	1.63592	0.559124	0	0	1	0.04222	1	1	1	16.8889	9.7	12.5556	13.6
600547	2019	B09	15	24.7837	0.556057	38.5235	0.024441	1.91744	-0.700798	0	0	1	0.061783	1	1	1	16.2222	9.3	11.2222	13.8
600549	2015	C32	10	23.4959	0.484921	32.8225	-0.036103	1.6209	0.032815	0	0	1	0.105359	1	1	0	13.2174	7.58333	9.16667	11.5652
600549	2016	C32	10	23.4313	0.476281	32.0461	0.019298	1.83025	0.345859	0	0	1	0.111948	1	1	1	13.28	8.3913	9.875	12
600549	2017	C32	14	23.6677	0.535944	31.897	0.049547	2.01497	0.021242	0	0	1	0.111516	1	1	1	14.5833	9.91667	11.875	12.625
600549	2018	C32	16	23.8588	0.592873	31.8815	0.035624	1.34968	-0.010774	0	0	1	0.105364	1	1	1	15.7083	11.7917	14.2917	13.2083
600549	2019	C32	16	23.8588	0.583507	32.0461	0.023874	1.36467	0.076496	0	0	1	0.099012	1	1	1	15.6957	10.8333	12.4783	13.9167
600557	2015	C27	5	22.1819	0.333083	27.4826	0.084851	2.66364	-0.034639	0	0	1	0.132897	0	1	1	7.47945	5.18056	5.97222	6.69863
600557	2016	C27	7	22.2708	0.322252	27.4826	0.079522	2.09664	-0.062399	0	0	1	0.094806	0	1	1	8.59459	5.90541	7.01351	7.48649
600557	2017	C27	10	22.4097	0.33376	28.0554	0.070115	1.84898	0.15439	0	0	1	0.067948	0	1	1	10.9333	7.81333	9.32	9.42667
600557	2018	C27	16	22.446	0.305325	28.5788	0.078102	1.42367	0.176166	0	0	1	0.086195	0	1	1	12.8421	9.87013	11.6842	11.013
600557	2019	C27	16	22.5316	0.331116	29.7148	0.084524	1.73821	0.087763	0	0	1	0.083707	0	1	1	12.7273	9.84	11.6053	11
600559	2015	C15	6	21.7529	0.44949	28.8477	0.026777	3.56597	0.347138	0	0	1	0.095114	1	0	0	8.26667	7.61538	7.4	8.61538
600559	2016	C15	6	21.8864	0.498418	28.8477	0.034592	3.14972	0.277185	0	0	1	0.103445	1	0	0	8.625	7.57143	8.375	7.85714
600559	2017	C15	10	21.788	0.407503	28.8477	0.056633	4.28067	0.294846	0	0	1	0.105479	1	0	1	11.5625	9.71429	10.8667	10.5333
600559	2018	C15	12	22.428	0.49697	26.5638	0.063959	1.92038	0.185213	0	0	1	0.06806	1	0	1	12.75	12.8	13	12.5625
600559	2019	C15	12	22.5638	0.474909	25.6321	0.064459	1.99501	0.40091	0	0	1	0.069251	1	1	1	12.6667	12.1333	12.3333	12.4667
600566	2015	C27	6	22.0042	0.243372	66.1276	0.190527	2.15113	0.008092	0	0	1	0.038738	0	1	1	7.46575	5.18056	5.95833	6.69863
600566	2016	C27	7	22.3327	0.260667	51.4754	0.187337	5.18418	0.016264	0	0	1	0.056166	0	1	1	8.59459	5.90541	7.01351	7.48649
600566	2017	C27	11	22.6254	0.33932	51.4754	0.183706	4.97526	0.017771	0	0	1	0.052505	0	1	1	10.92	7.81333	9.30667	9.42667
600566	2018	C27	15	22.7774	0.300039	51.1473	0.212735	3.80391	-0.043698	0	0	1	0.059734	0	1	1	12.8553	9.87013	11.6974	11.013
600566	2019	C27	15	22.8866	0.295478	51.1408	0.18731	2.56964	0.050665	0	0	1	0.04817	0	1	1	12.7403	9.84	11.6184	11
600567	2015	C22	9	23.6136	0.664666	33.9025	0.01127	1.25538	-0.156292	0	0	1	0.072866	0	1	0	11.3333	10.8889	9.3	13.375
600567	2016	C22	11	23.719	0.579662	28.0601	0.017901	1.33225	0.196811	0	0	1	0.072866	0	1	0	12.2222	12	11.3	13.125
600567	2017	C22	11	24.0191	0.612141	28.0846	0.075016	1.3456	0.033088	0	0	1	0.046923	0	1	1	12.7778	14.1111	14.1111	12.7778
600567	2018	C22	12	24.3068	0.623034	29.3597	0.095713	1.02019	0.074337	0	0	1	0.079969	0	1	1	15.3	16.375	14.8889	16.6667
600567	2019	C22	14	24.4845	0.649931	29.2696	0.031782	1.0562	0.023954	0	0	1	0.065549	0	1	0	13.375	15.6667	13.4444	15.875
600569	2015	C31	20	24.189	0.831965	60.1404	-0.079077	1.06668	-0.329708	0	0	1	0.083122	1	0	0	13.8333	11.1	10.8333	14.7
600569	2016	C31	20	24.189	0.829338	60.1404	0.003342	1.05016	-0.067254	0	0	1	0.072583	1	0	0	13.9167	12.1	13.3333	12.8
600569	2017	C31	18	24.2198	0.796261	60.1404	0.048426	1.13561	-0.184225	0	0	1	0.059458	1	0	0	14.5833	12.6	14.0833	13.2
600569	2018	C31	19	24.2496	0.744719	60.1404	0.054268	0.956276	-0.246425	0	0	1	0.082791	1	0	0	17.4167	15.7	16.75	16.5
600569	2019	C31	19	24.3608	0.720086	66.7837	0.006226	0.926417	-0.252206	0	0	1	0.047388	1	0	0	17.5833	16.5	16.6667	17.6
600572	2015	C27	9	22.985	0.522894	27.3968	0.052641	2.52432	0.011494	0	0	1	0.125066	0	1	0	7.42466	5.18056	5.9589	6.66667
600572	2016	C27	10	22.8633	0.471677	27.3968	0.047573	2.33765	-0.003127	0	0	1	0.100449	0	1	0	8.55405	5.90541	7.01333	7.45205
600572	2017	C27	12	22.964	0.379669	28.169	0.07749	2.03595	0.046692	0	0	1	0.081052	0	1	1	10.9067	7.81333	9.29333	9.42667
600572	2018	C27	14	23.1212	0.459314	26.5153	0.075451	1.87841	-0.234002	0	0	1	0.072465	0	1	1	12.8684	9.87013	11.7105	11.013
600572	2019	C27	16	23.0158	0.498728	26.5153	-0.027536	2.15943	-0.211107	0	0	1	0.058011	0	1	0	12.7273	9.84	11.6623	10.9333
600573	2015	C15	11	20.9056	0.061581	50.0271	0.019037	3.92944	-0.59382	0	0	1	0.105359	1	0	0	8.26667	7.23077	7.4	8.23077
600573	2016	C15	10	20.9056	0.071136	50.0778	0.002053	3.3482	-0.520768	0	0	1	0.111948	1	0	0	8.625	7.28571	8.375	7.57143
600573	2017	C15	12	20.9056	0.072824	50.0778	0.019592	1.94615	-0.641066	0	0	1	0.111516	1	0	0	11.5625	9.57143	10.8125	10.4286
600573	2018	C15	16	20.9056	0.062461	50.0778	0.015022	1.36233	-0.700798	0	0	1	0.105364	1	0	0	12.75	12.5333	12.9375	12.3333
600573	2019	C15	16	20.9056	0.06296	50.0778	0.015965	1.42004	-0.685391	0	0	1	0.099012	1	0	0	12.625	11.8571	12.3125	12.2143
600578	2015	D44	13	24.3868	0.486607	62.1391	0.082285		0.007113	0	0	1	0.069258	1	1	1	11.6667	9	10.9286	9.92857
600578	2016	D44	11	24.7122	0.546571	62.1391	0.034349	0.906553	1.05193	0	0	1	0.0492	1	1	1	13.1538	10.4286	11.7692	11.7143
600578	2017	D44	13	24.8341	0.565992	42.5267	0.004268	0.98293	0.165906	0	0	1	0.070603	1	1	0	14.5385	12.2143	14.6429	11.9231
600578	2018	D44	17	24.9428	0.599825	42.5267	0.011796	0.911792	0.158257	0	0	1	0.057733	1	1	0	16.5385	14.4286	14.7143	16.2308
600578	2019	D44	17	25.0671	0.620621	42.5267	0.021727	0.917427	-0.039493	0	0	1	0.063351	1	1	1	16.0769	14.4286	14.6923	15.7143
600583	2015	B11	8	24.1572	0.268782	51.3637	0.108459	1.48289	0.900937	0	0	1	0.08428	1	1	1	5.33333	3.5	4.33333	4.25
600583	2016	B11	8	24.1245	0.222828	51.3637	0.044041	1.31737	0.337959	0	0	1	0.100554	1	1	1	6.66667	3.25	5.33333	4.25
600583	2017	B11	9	24.0555	0.185505	51.3637	0.017243	1.14308	0.27436	0	0	1	0.09663	1	1	0	7.33333	4.25	4.75	6.66667
600583	2018	B11	13	24.1245	0.240297	48.3637	0.002648	0.958878	0.430229	0	0	1	0.085459	1	1	0	10	5.5	5.25	10.3333
600583	2019	B11	11	24.189	0.288283	48.3637	0.000899	1.31255	0.895935	0	0	1	0.074394	1	1	0	10	6	10.25	4.33333
600585	2015	C30	14	25.4237	0.30128	36.776	0.072111	1.1192	-0.053718	1	0	1	0.072866	1	1	1	9.59375	4.96875	6.53125	8.03125
600585	2016	C30	14	25.4237	0.266772	36.776	0.08173	1.06601	0.286708	1	0	1	0.072866	1	1	1	10.3333	5.32258	7.3125	8.5
600585	2017	C30	16	25.5108	0.247076	36.3986	0.134505	1.39217	0.393889	1	0	1	0.046923	1	1	1	11.6364	6.90323	10.3125	8.375
600585	2018	C30	21	25.7339	0.221532	36.3986	0.204858	1.19555	0.579123	1	0	1	0.079969	1	1	1	13.7188	8.875	13.25	9.34375
600585	2019	C30	19	25.9162	0.203923	36.3986	0.19215	1.62517	0.183097	1	0	1	0.065549	1	1	1	14.0968	8.6129	13.2903	9.41935
600586	2015	C30	7	23.0056	0.57967	31.3687	0.003753	1.4786	0.121625	0	0	1	0.046207	0	1	0	9.8125	4.96875	6.75758	8.06452
600586	2016	C30	8	22.9746	0.564083	31.3687	0.002011	1.26761	0.116357	0	0	1	0.041316	0	1	0	10.5152	5.32258	7.51515	8.51613
600586	2017	C30	7	22.985	0.553808	31.3814	0.011786	1.24072	0.350675	0	0	1	0.03779	0	1	0	11.9091	6.90323	10.4848	8.41935
600586	2018	C30	9	22.9954	0.556886	27.3815	0.008711	0.984499	0.135784	0	0	1	0.04222	0	1	0	14.0938	8.875	13.4848	9.35484
600586	2019	C30	9	22.964	0.56224	32.03	0.010913	0.99769	0.20468	0	0	1	0.061783	0	1	0	14.4194	8.6129	13.4688	9.43333
600594	2015	C27	10	22.446	0.364657	23.1483	0.031097	3.3407	-0.050121	0	0	1	0.099169	0	1	0	7.41096	5.18056	5.9589	6.65278
600594	2016	C27	11	22.6103	0.363667	23.1483	0.057911	2.34835	0.045395	0	0	1	0.092663	0	1	0	8.54054	5.90541	7.01333	7.43836
600594	2017	C27	14	22.6973	0.354848	23.1483	0.056679	1.4798	0.01142	0	0	1	0.047498	0	1	0	10.88	7.81333	9.32895	9.36486
600594	2018	C27	13	22.5951	0.3961	23.4185	-0.105703	1.07117	-0.046551	0	0	1	0.050765	0	1	0	12.8816	9.87013	11.7403	10.9868
600594	2019	C27	13	22.446	0.337303	23.4185	0.02357	1.03929	-0.052445	0	0	1	0.045469	0	1	0	12.7662	9.84	11.6623	10.9733
600600	2015	C15	10	24.0906	0.432783	30.8256	0.056562	1.51848	-0.597533	1	0	1	0.046207	1	1	1	8.14286	7.5	7.21429	8.42857
600600	2016	C15	9	24.1245	0.438805	30.8256	0.036762	1.39209	-0.629691	1	0	1	0.041316	1	1	0	8.6	7.46667	8.375	7.64286
600600	2017	C15	9	24.1572	0.426161	30.8256	0.044625	1.58804	-0.652491	1	0	1	0.03779	1	1	0	11.7333	9.73333	10.8125	10.6429
600600	2018	C15	11	24.2496	0.45151	45.4347	0.045811	1.4294	-0.65425	1	0	1	0.04222	1	1	0	12.8667	12.75	12.9375	12.6667
600600	2019	C15	9	24.3342	0.466307	45.4373	0.051702	1.67629	-0.630139	1	0	1	0.061783	1	1	0	12.8667	12.1333	12.3125	12.7143
600613	2015	C27	3	21.7165	0.144142	24.585	0.081722	2.33568	0.737194	0	0	1	0.047715	0	0	1	7.44595	5.21127	6	6.69863
600613	2016	C27	2	21.8219	0.189031	24.585	0.058835	2.63359	0.822598	0	0	1	0.0371	0	0	0	8.57333	5.9589	7.01333	7.56164
600613	2017	C27	6	21.8547	0.18261	24.585	0.038644	1.60927	0.312178	0	0	1	0.045473	0	0	0	10.9211	7.83784	9.32895	9.47297
600613	2018	C27	8	21.8547	0.168798	24.585	0.031486	1.0183	0.27889	0	0	1	0.055057	0	0	0	12.8831	9.89474	11.7403	11.0526
600613	2019	C27	8	22.0042	0.251565	24.585	0.022656	1.31194	-0.005779	0	0	1	0.059841	0	0	0	12.7692	9.86486	11.6623	11.04
600616	2015	C15	16	21.6396	0.200235	34.8805	0.028555	2.71196	0.403432	0	0	1	0.047715	1	0	0	8.26667	6.84615	7.4	7.84615
600616	2016	C15	12	21.5987	0.181452	34.8805	0.021901	2.68108	0.179223	0	0	1	0.0371	1	0	0	8.625	7.14286	8.375	7.42857
600616	2017	C15	18	21.5987	0.150309	34.8805	0.020412	2.20863	0.320804	0	0	1	0.045473	1	0	0	11.5625	9.14286	10.8125	10
600616	2018	C15	18	21.5562	0.156183	34.8805	-0.031773	1.23038	0.726085	0	0	1	0.055057	1	0	0	12.75	12.4	12.9375	12.2
600616	2019	C15	18	21.5562	0.168065	34.8805	0.011525	1.27871	0.687887	0	0	1	0.059841	1	0	0	12.625	11.7143	12.3125	12.0714
600630	2015	C17	5	21.5987	0.293029	30.083	0.033739	5.54981	0.573805	0	0	1	0.047715	1	1	1	8.28571	7.5	8.38462	7.46154
600630	2016	C17	5	21.6788	0.336722	30.083	0.008136	2.87962	0.660198	0	0	1	0.0371	1	0	0	9.28571	8.41667	9.57143	8.08333
600630	2017	C17	5	21.7165	0.326509	30.083	0.047903	1.93528	0.713419	0	0	1	0.045473	1	0	1	10.6923	9.66667	11.4167	9.07692
600630	2018	C17	10	21.788	0.37991	30.083	0.013149	1.3757	0.546618	0	0	1	0.055057	1	0	0	14.1538	12	14.3077	11.8333
600630	2019	C17	10	21.8219	0.377557	30.083	0.006881	1.46742	0.383671	0	0	1	0.059841	1	0	0	14.0833	10.9	13.4167	11.7
600660	2015	C30	15	23.9421	0.338821	20.149	0.105027	1.69758	0.249437	1	0	1	0.105359	0	1	1	9.5625	4.96875	6.5	8.03125
600660	2016	C30	15	24.1245	0.396014	20.1538	0.105228	1.76719	0.255772	1	0	1	0.111948	0	1	1	10.303	5.32258	7.28125	8.5
600660	2017	C30	20	24.189	0.400541	19.6018	0.099301	2.35352	0.134563	1	0	1	0.111516	0	1	1	11.5152	6.90323	10.1875	8.375
600660	2018	C30	21	24.2496	0.414624	19.602	0.119081	1.85553	0.012961	1	0	1	0.105364	0	1	1	13.7188	8.875	13.25	9.34375
600660	2019	C30	19	24.3868	0.449623	19.602	0.074645	1.79816	0.023173	1	0	1	0.099012	0	1	1	14.0968	8.6129	13.2903	9.41935
600664	2015	C27	7	23.3623	0.456414	47.0638	0.044637	2.11816	-0.023695	0	0	1	0.027979	1	1	0	7.45205	5.18056	5.9589	6.69444
600664	2016	C27	7	23.4313	0.448732	46.1654	0.056056	1.8801	0.170703	0	0	1	0.024782	1	1	0	8.59459	5.90541	7.01333	7.49315
600664	2017	C27	7	23.3623	0.453872	45.9989	0.033897		-0.078159	0	0	1	0.044025	1	1	0	10.9733	7.81333	9.32895	9.45946
600664	2018	C27	12	23.2082	0.472231	46.0981	0.033916	1.31219	0.097285	0	0	1	0.05021	1	1	0	12.8947	9.87013	11.7403	11
600664	2019	C27	12	23.2882	0.524671	46.7981	0.009747	1.28464	0.139762	0	0	1	0.046053	1	1	0	12.7792	9.84	11.6623	10.9867
600668	2015	C30	9	22.0042	0.360075	16.1484	0.061431	2.02888	0.143888	0	0	1	0.125066	1	1	1	9.75	4.96875	6.6875	8.03125
600668	2016	C30	10	22.1096	0.361142	16.1484	0.077318	1.80301	0.299115	0	0	1	0.100449	1	1	1	10.4545	5.32258	7.4375	8.5
600668	2017	C30	13	22.1583	0.323646	16.1484	0.092705	1.62888	0.303052	0	0	1	0.081052	1	1	1	11.7273	6.90323	10.4063	8.375
600668	2018	C30	16	22.3125	0.296131	16.1484	0.137227	1.12451	0.308591	0	0	1	0.072465	1	1	1	13.875	8.875	13.4063	9.34375
600668	2019	C30	16	22.428	0.254764	16.1484	0.14683	1.2477	0.110443	0	0	1	0.058011	1	1	1	14.1935	8.6129	13.3871	9.41935
600678	2015	C30	6	20.2124	0.839973	27.7953	0.005037	8.35721	0.702969	0	1	1	0.066633	0	0	0	9.72727	4.93548	6.75758	8.09677
600678	2016	C30	6	20.2124	0.839973	20.503	-0.083776	8.35721	0.444735	0	1	1	0.074425	0	0	0	10.4412	5.3	7.51515	8.58065
600678	2017	C30	15	20.2124	0.839973	20.503	0.066028	8.35721	0.554608	0	0	1	0.062402	0	0	1	11.7647	6.63333	10.3438	8.375
600678	2018	C30	16	20.2124	0.839973	20.503	0.066007	4.96299	-0.529234	0	0	1	0.059695	0	0	1	13.9394	8.64516	13.4063	9.34375
600678	2019	C30	16	20.2124	0.746743	20.503	0.080993	6.37736	-0.08755	0	0	1	0.045792	0	0	1	14.25	8.36667	13.3871	9.41935
600689	2015	C17	4	20.4488	0.550163	25.9508	-0.050311	5.70854	0.254297	0	0	1	0.047715	1	0	0	8.06667	7.81818	8.14286	7.75
600689	2016	C17	2	20.4875	0.449393	25.9508	0.11533	4.87953	0.212779	0	0	1	0.0371	1	0	1	9.28571	8.66667	10.1538	7.84615
600689	2017	C17	1	20.4356	0.376771	25.9508	0.023838	3.13678	0.197627	0	0	1	0.045473	1	0	0	10.6923	10	10.9231	9.75
600689	2018	C17	2	20.4222	0.360166	25.9508	0.015184	2.89183	0.033005	0	0	1	0.055057	1	0	0	14.1538	12.6667	14.3077	12.5
600689	2019	C17	2	20.3948	0.343957	25.9508	0.013435	2.70839	0.089199	0	0	1	0.059841	1	0	0	14.0833	11.7	13.4167	12.5
600702	2015	C15	12	22.0583	0.402914	29.8535	0.001895	2.4556	0.802759	0	0	1	0.066633	1	0	0	8.26667	7.15385	7.4	8.15385
600702	2016	C15	12	22.1096	0.413552	29.8535	0.020226	2.33607	0.134849	0	0	1	0.074425	0	0	0	8.625	7.14286	8.375	7.42857
600702	2017	C15	14	22.2708	0.435007	29.8535	0.030242	3.78436	0.085258	0	0	1	0.062402	0	1	0	11.4	9.73333	10.8125	10.2857
600702	2018	C15	17	22.2919	0.439375	29.8535	0.077006	2.02893	0.09167	0	0	1	0.059695	0	0	1	12.75	12.4667	12.6667	12.5625
600702	2019	C15	17	22.4811	0.439031	29.8768	0.0932	2.16346	0.295037	0	0	1	0.045792	0	0	1	12.625	11.7857	12	12.4667
600711	2015	B09	8	22.8274	0.512473	15.719	0.018849	1.72405	0.465648	0	0	1	0.105359	0	1	1	14.5556	5.44444	7.77778	12.2222
600711	2016	B09	11	23.1212	0.586366	15.719	0.022307	1.51507	0.49283	0	0	1	0.111948	0	1	1	14	6.9	7.55556	12.7
600711	2017	B09	11	23.2882	0.57229	9.4419	0.053003	1.55797	0.924006	0	0	1	0.111516	0	1	1	15.8889	8.2	10.3333	13.2
600711	2018	B09	14	23.4959	0.478598	15.8814	0.033678	0.991793	0.625662	0	0	1	0.105364	0	1	1	17	9.7	12.6667	13.6
600711	2019	B09	14	23.719	0.533834	18.4565	0.015846	1.10346	0.369381	0	0	1	0.099012	0	1	0	16.3333	9.3	11.6	13.7778
600714	2015	B06	9	20.9056	0.56137	42.4973	-0.029966	3.25925	-0.343037	0	0	1	0.081521	1	0	0	13.7	9.375	11.3	12.375
600714	2016	B06	9	20.3808	0.17303	42.4973	0.080903	6.29274	-0.084002	0	0	1	0.106344	1	0	1	14.2	11.2222	13.7778	11.9
600714	2017	B06	7	20.2925	0.077738	42.4973	0.018731	4.04385	0.126554	0	0	1	0.085596	1	0	0	15	12.5556	13.2	14.5556
600714	2018	B06	14	20.3376	0.07788	42.4973	0.033562	2.52791	1.02725	0	0	1	0.082587	1	0	0	16.2	13.2222	14.3	15.3333
600714	2019	B06	14	20.3228	0.086864	42.4973	-0.013975	2.57007	0.209523	0	0	1	0.07984	1	0	0	16.1	13	14.1	15.5
600719	2015	D44	7	21.1287	0.510082	32.9051	0.007257	2.6926	4.19063	0	0	1	0.037093	1	0	0	11.75	9.16667	11.0667	10.1538
600719	2016	D44	9	21.2539	0.562745	32.9051	0.008165	2.541	4.19063	0	0	1	0.055737	1	0	0	13	10.5385	11.7143	11.9231
600719	2017	D44	8	21.1933	0.53895	32.9051	0.002129	2.14039	4.19063	0	0	1	0.044403	1	0	0	14.4286	12.5385	14.6429	12.3077
600719	2018	D44	12	21.4652	0.647217	32.9051	0.001311	1.39387	4.19063	0	0	1	0.07531	1	0	0	16.5714	14.6154	14.7143	16.6154
600719	2019	D44	12	21.5562	0.673757	32.9051	0.004985	1.50054	4.19063	0	0	1	0.04583	1	0	0	16.1429	14.6154	14.8571	16
600720	2015	C30	11	23.1212	0.486908	13.239	0.012452	1.11922	-0.373939	0	0	1	0.080725	1	1	0	9.6875	4.96875	6.75758	7.93548
600720	2016	C30	9	23.1212	0.47977	13.239	0.01268	1.07449	-0.242052	0	0	1	0.081486	1	1	0	10.4848	5.32258	7.51515	8.48387
600720	2017	C30	9	23.0259	0.417969	13.239	0.05217	1.21023	-0.337215	0	0	1	0.072374	1	1	1	11.8485	6.90323	10.5313	8.375
600720	2018	C30	14	22.9954	0.347692	13.239	0.070995	0.863832	-0.258996	0	0	1	0.108319	1	1	1	13.9375	8.875	13.4688	9.34375
600720	2019	C30	14	23.1212	0.300776	13.239	0.122114	1.21102	-0.258384	0	0	1	0.054329	1	1	1	14.2581	8.6129	13.4516	9.41935
600735	2015	C19	2	20.629	0.205404	50.9899	0.064361	8.35721	-0.166113	0	0	1	0.046207	0	0	1	11	7	10	9.5
600735	2016	C19	1	20.7233	0.207301	48.4101	0.082639	7.85884	0.095592	0	0	1	0.041316	0	0	1	11.5	7	10	10
600735	2017	C19	2	20.8186	0.209802	49.3447	0.100762	4.0356	0.109239	0	0	1	0.03779	0	0	1	9.5	13	9	11.5
600735	2018	C19	11	20.9056	0.190357	49.3447	0.098704	1.86464	0.048051	0	0	1	0.04222	0	0	1	12.5	12	15	11
600735	2019	C19	11	20.9856	0.214734	49.3447	0.093925	2.145	-0.179805	0	0	1	0.061783	0	0	1	13.5	10	15	11
600744	2015	D44	10	23.719	0.80338	34.1803	0.019263	1.15203	-0.197317	0	0	1	0.105158	1	0	0	11.75	8.91667	11.0667	9.92308
600744	2016	D44	10	23.6677	0.788814	34.1803	0.00925	1.12757	0.2767	0	0	1	0.095777	1	0	0	13	10.4615	11.7143	11.8462
600744	2017	D44	13	23.6677	0.839973	34.1803	-0.063314	1.09465	-0.227556	0	0	1	0.074403	1	0	0	14.4286	12.1538	14.6429	11.9231
600744	2018	D44	15	23.6136	0.835949	34.1803	0.003228	1.04619	0.105217	0	0	1	0.097789	1	0	0	16.5714	14.3846	14.7143	16.3846
600744	2019	D44	15	23.6677	0.839973	34.1803	0.001115	1.03927	0.167344	0	0	1	0.074427	1	0	0	16.1429	14.3846	14.8571	15.7692
600750	2015	C27	10	21.7165	0.120874	43.0272	0.137408	4.07376	0.261567	0	0	1	0.054493	1	0	1	7.44595	5.11268	5.90278	6.69863
600750	2016	C27	10	21.8547	0.146772	43.0272	0.123872	3.16268	1.13062	0	0	1	0.041693	1	0	1	8.57333	5.84932	6.97297	7.48649
600750	2017	C27	15	21.947	0.13339	43.0272	0.12417	2.40562	0.020969	0	0	1	0.066229	1	0	1	10.9211	7.71622	9.25333	9.42667
600750	2018	C27	17	22.0583	0.147638	43.0272	0.123195	2.01053	0.169966	0	0	1	0.079407	1	0	1	12.8831	9.77632	11.6711	11.013
600750	2019	C27	15	22.2919	0.175416	43.0272	0.100739	1.55763	0.325394	1	0	1	0.06948	1	0	1	12.7692	9.77027	11.6184	11
600758	2015	D44	8	23.6136	0.722803	47.5652	-0.025967	1.05961	4.19063	0	0	1	0.037093	1	0	0	11.75	9.08333	11.0667	10.0769
600758	2016	B06	8	23.5565	0.689389	46.4713	0.010464	1.21556	1.11108	0	0	1	0.055737	1	0	0	14.2	11.3333	13.3	12.3333
600758	2017	B06	8	23.5565	0.666594	47.07	0.027845	1.12977	0.28966	0	0	1	0.044403	1	0	0	15	12.4444	13.2	14.4444
600758	2018	B06	8	23.4313	0.643989	47.07	0.007353	0.962933	0.202064	0	0	1	0.07531	1	0	0	16.2	13.8889	14.3	16
600758	2019	B06	8	23.4959	0.65143	46.9658	0.001627	1.01139	0.278659	0	0	1	0.04583	1	0	0	16.1	13.75	14.1	16.25
600766	2015	B09	1	20.2124	0.71346	15.2524	0.088942	8.35721	1.84392	0	0	1	0.046207	0	0	1	13.9	6	8.55556	12.2222
600766	2016	B09	1	20.2124	0.681266	28.828	0.019121	8.35721	-0.017697	0	0	1	0.041316	0	0	1	13.7	7.55556	8.66667	12.7
600766	2017	B09	2	20.2124	0.656599	28.828	0.016295	8.35721	0.131019	0	0	1	0.03779	0	0	0	15.4	8.88889	10.4	14.4444
600766	2018	B09	2	20.2124	0.676292	28.828	-0.014775	8.35721	2.42113	0	0	1	0.04222	0	0	0	16.7	10.5556	12.8	14.8889
600766	2019	B09	2	20.2124	0.596843	28.828	0.063385	8.35721	-0.700798	0	0	1	0.061783	0	0	1	16.1	10.1111	12.6667	13.8
600768	2015	C32	4	20.229	0.839973	35.2622	-0.086762	6.17998	-0.20897	0	1	1	0.125066	0	0	0	13.0833	7.73913	9.16667	11.8261
600768	2016	C32	3	20.3948	0.839973	35.2622	0.025385		0.199193	0	1	1	0.100449	0	0	1	13.1538	8.63636	10.1667	12
600768	2017	C32	3	20.2124	0.765521	36.4916	0.12268	4.17933	0.097477	0	1	1	0.081052	0	0	1	14.56	10.2174	12.3333	12.625
600768	2018	C32	8	20.2925	0.837113	37.2494	-0.048074	2.83002	-0.032272	0	1	1	0.072465	0	0	0	15.72	11.9565	14.36	13.4348
600768	2019	C32	8	20.2124	0.257606	37.2494	0.212735	5.67026	-0.325633	0	0	1	0.058011	0	0	1	15.7083	10.9565	12.8261	13.9167
600771	2015	C27	7	20.8186	0.308791	19.4552	0.008746		1.09926	0	0	1	0.081521	0	0	0	7.44595	5.15493	5.9589	6.69444
600771	2016	C27	9	21.4652	0.193013	23.2198	0.071823	4.2475	0.416977	0	0	1	0.106344	0	0	1	8.57333	5.86301	6.98649	7.48649
600771	2017	C27	12	21.6396	0.213492	23.2198	0.099424	4.74835	0.841297	0	0	1	0.085596	0	0	1	10.9211	7.75676	9.29333	9.42667
600771	2018	C27	15	21.8547	0.234722	23.1692	0.127986	3.17907	0.628992	0	0	1	0.082587	0	0	1	12.8831	9.80263	11.6974	11.013
600771	2019	C27	15	21.976	0.309717	14.8099	0.038827	2.66863	0.160479	0	0	1	0.07984	0	0	0	12.7692	9.77027	11.6623	10.9467
600780	2015	D44	12	22.898	0.471211	60.4599	0.04096	1.39834	0.139196	0	0	1	0.122776	1	0	1	11.75	8.75	11	9.92857
600780	2016	D44	12	23.2082	0.611417	60.4599	0.005924	1.1367	0.132854	0	0	1	0.066964	1	0	0	13	10.3077	11.7143	11.6923
600780	2017	D44	11	23.2082	0.600827	57.332	0.006465	1.05389	0.16614	0	0	1	0.066744	1	0	0	14.4286	12.3077	14.6429	12.0769
600780	2018	D44	13	23.2082	0.575916	57.332	0.018365	0.885158	0.235658	0	0	1	0.04724	1	0	1	16.5714	14.5385	14.8462	16.2857
600780	2019	D44	13	22.8395	0.354613	57.332	0.033356	0.840976	0.028379	0	0	1	0.05384	1	0	1	16.1429	14.5385	15	15.7143
600782	2015	C31	11	24.0555	0.696535	54.4287	0.001929	0.975459	0.258372	0	0	1	0.054493	1	0	1	13.8333	12	10.8182	15.1818
600782	2016	C31	13	24.0906	0.689041	54.4287	0.01756	1.00797	-0.012267	0	0	1	0.041693	1	0	1	13.9167	12.8	13.3636	13.4545
600782	2017	C31	14	24.2198	0.58209	55.5739	0.094487	1.18666	0.121005	0	0	1	0.066229	1	0	1	14.5833	13	14.0909	13.6364
600782	2018	C31	18	24.4609	0.531246	55.5739	0.142024	0.92107	0.037337	0	0	1	0.079407	1	1	1	17.3636	16	16.6364	16.7273
600782	2019	C31	18	24.5299	0.506429	38.1688	0.07594	0.868602	0.109111	0	0	1	0.06948	1	1	1	17.5455	16.7273	16.5455	17.7273
600789	2015	C27	4	22.1096	0.525846	24.5879	0.001884	2.45803	0.135731	0	0	1	0.046207	1	1	0	7.49315	5.18056	5.9589	6.73611
600789	2016	C27	8	22.1583	0.525618	24.5879	0.007062	1.87723	0.202991	0	0	1	0.041316	1	1	0	8.58108	5.90541	7.01333	7.47945
600789	2017	C27	11	22.3719	0.596531	24.5879	0.024785	1.48534	0.174054	0	0	1	0.03779	1	1	0	10.92	7.81333	9.32895	9.40541
600789	2018	C27	12	22.6103	0.532295	21.1191	0.026408	1.26686	0.199825	0	0	1	0.04222	1	1	0	12.8947	9.87013	11.7403	11
600789	2019	C27	12	22.6834	0.552614	21.1191	0.018167	1.43353	0.139988	0	0	1	0.061783	1	1	0	12.7792	9.84	11.6623	10.9867
600795	2015	D44	15	26.2447	0.72211	45.9976	0.028568	1.02791	-0.109826	0	0	1	0.037093	1	1	0	11.5333	9	11.0667	9.53846
600795	2016	D44	16	26.3217	0.726574	45.9976	0.025873	0.956206	0.231639	0	0	1	0.055737	1	1	0	12.7692	10.4286	11.7143	11.3846
600795	2017	D44	17	26.3217	0.734948	45.9976	0.010084	0.958598	0.00085	0	0	1	0.044403	1	1	1	14.2308	12.2143	14.4615	12
600795	2018	D44	17	26.3217	0.738424	45.9976	0.006638	0.923022	0.032649	0	0	1	0.07531	1	1	0	16.5385	14.4286	14.7143	16.2308
[truncated: 376 more rows]
